# Supplementary material for: Vertical zonation of the Siberian Arctic benthos: bathymetric boundaries from coastal shoals to deep-sea Central Arctic
Source: PeerJ. 2021 Jun 29;9:e11640. doi: 10.7717/peerj.11640 (PMC8253112; doi:10.7717/peerj.11640)
Supplement: Supplemental Information 1 — List of species of Annelida, Crustacea and Echinodermata with the shallowest and deepest known findings within the study area and corresponding references where the depths were taken. [file peerj-09-11640-s001.xlsx]

## Sheet: List of Taxa
Class/Order	Family	Species	Mimimal depth, m		Maximal deph, m
			value	reference	value	reference
ANNELIDA
Phyllodocida	Phyllodocidae	Mysta barbata Malmgren, 1865	7	Zhirkov, 2001	418	Zhirkov, 2001
		Eteone flava (Fabricius, 1780)	13	Sirenko et al., 2004	1707	Sirenko et al., 2004
		Mystides cf. caeca	73	Vedenin et al. 2018	193	Vedenin et al. 2018
		Paranaitis wahlbergi (Malmgren, 1865)	34	Vedenin et al., 2021	1480	Zhirkov, 2001
		Phyllodoce citrina Malmgren, 1865	5	Zhirkov, 2001	270	Uschakov, 1972
		Phyllodoce groenlandica Örsted, 1842	29	Vedenin et al., 2021	300	Sirenko et al., 2004
		Phyllodoce maculata (Linnaeus, 1767)	10	Zhirkov, 2001	400	Zhirkov, 2001
		Pterocirrus slastnikovi Annenkova, 1946 emend. Pleijel, 1996	60	Annenkova, 1946	869	Annenkova, 1946
	Polynoidae	Bathypolaria carinata Levenstein, 1981	2750	Levenstein, 1981	3920	Levenstein, 1981
		Bathyfauvelia affinis (Fauvel, 1914)	2245	Levenstein, 1981	4354	Vedenin et al. 2018
		Macellicephala longipalpa Uschakov, 1957	120	Levenstein, 1981	3550	Levenstein, 1981
		Macellicephala violacea (Levinsen, 1886)	46	Zhirkov, 2001	869	Gorbunov, 1946
		Polaruschakov polaris (Uschakov, 1957)	730	Zhirkov, 2001	2245	Zhirkov, 2001
		Bylgides elegans (Théel, 1879)	9	Zhirkov, 2001	382	Zhirkov, 2001
		Bylgides groenlandicus (Malmgren, 1867)	54	Vedenin et al., 2018	3028	Sirenko et al., 2004
		Bylgides promamme (Malmgren, 1867)	9	Zhirkov, 2001	245	Zhirkov, 2001
		Enipo torelli (Malmgren, 1865)	34	Vedenin et al., 2021	1026	Vedenin et al. 2018
		Eucranta villosa Malmgren, 1865	47	Vedenin et al., 2021	1147	Zhirkov, 2001
		Eunoe nodosa (M. Sars, 1861)	1	Zhirkov, 2001	465	Vedenin et al., 2021
		Eunoe oerstedi Malmgren, 1865	33	Udalov et al., 2020	320	Uschakov, 1982
		Gattyana amondseni (Malmgren, 1867)	23	Uschakov, 1982	320	Uschakov, 1982
		Gattyana cirrhosa (Pallas, 1766)	32	Udalov et al., 2020	465	Vedenin et al., 2021
		Harmothoe aspera (Hansen, 1878)	120	Vedenin et al., 2021	669	Uschakov, 1982
		Harmothoe borealis (Théel, 1879)	85	Uschakov, 1982	660	Uschakov, 1982
		Harmothoe globifera (Sars G.O., 1873)	54	Zhirkov, 2001	3366	Zhirkov, 2001
		Harmothoe imbricata (Linnaeus, 1767)	2	Vedenin et al., 2021	45	Sirenko et al., 2004
		Harmothoe impar (Johnston, 1839)	39	Sirenko et al., 2004	1850	Sirenko et al., 2004
		Harmothoe rarispina (M. Sars, 1861)	20	Zhirkov, 2001	150	Zhirkov, 2001
		Melaenis loveni Malmgren, 1865	2	Vedenin et al., 2021	193	Uschakov, 1982
	Sigalionidae	Pholoe longa (O.F. Müller, 1776)	15	Vedenin et al. 2015	981	Vedenin et al. 2018
	Chrysopetalidae	Dysponetus pygmaeus Levinsen, 1879	54	Vedenin et al. 2018	54	Vedenin et al. 2018
	Nephthyidae	Aglaophamus malmgreni (Théel, 1879)	22	Zhirkov, 2001	4380	Vedenin et al. 2018
		Micronephthys minuta (Théel, 1879)	7	Sirenko et al., 2004	270	Zhirkov, 2001
		Nephtys ciliata (Müller, 1788)	8	Sirenko et al., 2004	48	Sirenko et al., 2004
		Nephtys longosetosa Örsted, 1842	8	Sirenko et al., 2004	42	Sirenko et al., 2004
		Nephtys paradoxa Malm, 1874	25	Sirenko et al., 2004	300	Sirenko et al., 2004
		Nephtys pente Rainer, 1984	14	Zhirkov, 2001	450	Zhirkov, 2001
	Glyceridae	Glycera capitata Örsted, 1843	16	Zhirkov, 2001	1010	Zhirkov, 2001
	Nereididae	Nereis gracilis (Hansen, 1878)	981	Vedenin et al. 2018	2240	Zhirkov, 2001
		Nereis zonata Malmgren, 1867	6	Averincev, 1990	700	Sirenko et al., 2004
	Syllidae	Anguillosyllis pupa (Hartman, 1965)	73	Vedenin et al. 2020	1026	Vedenin et al. 2018
	Sphaerodoridae	Ephesiella abyssorum (Hansen, 1878)	56	Vedenin et al. 2018	517	Vedenin et al. 2018
		Sphaerodorum gracilis (Rathke, 1843)	33	Udalov et al., 2020	1139	Sirenko et al., 2004
		Sphaerodoropsis philippi (Fauvel, 1911)	25	Vedenin et al. 2018	981	Vedenin et al. 2018
		Sphaerodoridium minutum (Webster & Benedict, 1887)	8	Sirenko et al., 2004	92	Vedenin et al. 2018
Eunicida	Onuphidae	Nothria conchylega (Sars, 1835)	0?	Zhirkov, 2001	1079	Sirenko et al., 2004
	Lumbrineridae	Augeneria algida (Wirén, 1901)	520	Gorbunov, 1946	4012	Vedenin et al. 2018
		Lumbrineris latreilli Audouin & Milne Edwards, 1833	0	Zhirkov, 2001	3236	Vedenin et al. 2018
		Scoletoma fragilis (O.F. Müller, 1776)	11	Sirenko et al., 2004	360	Sirenko et al., 2004
		Scoletoma tetraura (Schmarda, 1861)	0	Zhirkov, 2001	552	Vedenin et al. 2018
	Dorvilleidae	Parougia caeca (Webster & Benedict, 1884)	10	Sirenko & Denisenko, 2010	1991	Vedenin et al. 2018
Spionida	Spionidae	Laonice blakei Sikorsky & Jirkov in Sikorsky, Jirkov & Tsetlin, 1988	2828	Vedenin et al. 2018	4374	Vedenin et al. 2018
		Laonice cirrata (M. Sars, 1851)	0	Zhirkov, 2001	1200	Сикорский и др., 1988
		Marenzelleria arctia (Chamberlin, 1920)	0	Zhirkov, 2001	27	Vedenin et al. 2015
		Marenzelleria wireni Augener, 1913	1	Zhirkov, 2001	55	Zhirkov, 2001
		Dipolydora quadrilobata (Jacobi, 1883)	38	Vedenin et al. 2018	73	Vedenin et al. 2018
		Polydora websteri Hartman in Loosanoff & Engle, 1943	73	Vedenin et al. 2018	193	Vedenin et al. 2018
		Prionospio cirrifera_ Wirén, 1883	5	Zhirkov, 2001	2100	Zhirkov, 2001
		Pygospio elegans Claparède, 1863	0	Zhirkov, 2001	92	Vedenin et al. 2018
		Scolelepis laonicola (Tzetlin, 1985)	3	Zhirkov, 2001	52	Zhirkov, 2001
		Spio limicola Verrill, 1879	7	Zhirkov, 2001	388	Zhirkov, 2001
		Spio armata (Thulin, 1957)	0?	Zhirkov, 2001	252	Zhirkov, 2001
		Spio malmgreni Sikorski in Jirkov, 2001	1	Zhirkov, 2001	15	Zhirkov, 2001
		Spio theeli (Söderström, 1920)	0	Theel 1879	10	Theel 1879
		Spiophanes kroyeri Grube, 1860	20	Zhirkov, 2001	1272	Zhirkov, 2001
	Trochochaetidae	Trochochaeta carica (Birula, 1897)	9	Sirenko et al., 2004	33	Udalov et al., 2020
	Chaetopteridae	Phyllochaetopterus bhaudi Jirkov, 2001	552	Vedenin et al. 2018	1216	Vedenin et al. 2018
		Spiochaetopterus typicus M Sars, 1856	55	Vedenin et al. 2015	2769	Sirenko et al., 2004
Scolecida	Cossuridae	Cossura longocirrata Webster & Benedict, 1887	33	Udalov et al., 2020	73	Vedenin et al. 2020
	Scalibregmatidae	Polyphysia baffinensis (Blake, 1972)	1026	Vedenin et al. 2018	2130	Vedenin et al. 2018
		Polyphysia crassa (Örsted, 1843)	57	Vedenin et al., 2021	149	Vedenin et al., 2021
		Pseudoscalibregma parvum (Hansen, 1879)	73	Zhirkov, 2001	1216	Vedenin et al. 2018
		Scalibregma inflatum Rathke, 1843	29	Vedenin et al. 2015	472	Vedenin et al. 2018
	Opheliidae	Ophelia limacina (Rathke, 1843)	10	Zhirkov, 2001	40	Sirenko et al., 2004
		Ophelina acuminata Örsted, 1843	21	Sirenko et al., 2004	63	Vedenin et al., 2021
		Ophelina abranchiata Støp-Bowitz, 1948	180	Vedenin et al. 2018	1991	Vedenin et al. 2018
		Ophelina cylindricaudata (Hansen, 1879)	54	Vedenin et al. 2018	2000	Kongsrud, 2011
		Ophelina opisthobranchiata Wirén, 1901	~800	Kongsrud, 2011	4354	Vedenin et al. 2018
	Travisiidae	Travisia forbesii Johnston, 1840	8	Sirenko et al., 2004	35	Sirenko et al., 2004
	Orbiniidae	Leitoscoloplos acutus (Verrill, 1873)	33	Vedenin et al. 2015	465	Vedenin et al., 2021
		Scoloplos armiger (Müller, 1776)	0	Vedenin et al., 2021	73	Vedenin et al. 2020
	Paraonidae	Aricidea abranchiata Hartman, 1965	452	Zhirkov, 2001	3236	Vedenin et al. 2018
		Aricidea hartmanae (Strelzov, 1968)	73	Vedenin et al. 2020	1026	Vedenin et al. 2018
		Aricidea nolani Webster & Benedict, 1887; taxon inquirendum	0	Zhirkov, 2001	351	Vedenin et al. 2018
		Aricidea quadrilobata Webster & Benedict, 1887	193	Vedenin et al. 2018	981	Vedenin et al. 2018
		Cirrophorus branchiatus Ehlers, 1908	25	Zhirkov, 2001	1026	Vedenin et al. 2018
		Levinsenia gracilis (Tauber, 1879)	14	Sirenko et al., 2004	73	Vedenin et al. 2020
	Maldanidae	Clymenura polaris (Théel, 1879)	7	Sirenko et al., 2004	981	Vedenin et al. 2018
		Praxillella affinis (M. Sars in G.O. Sars, 1872)	80	Zhirkov, 2001	445	Zhirkov, 2001
		Praxillella gracilis (M. Sars, 1861)	24	Sirenko & Denisenko, 2010	960	Zhirkov, 2001
		Praxillella praetermissa (Malmgren, 1865)	11	Sirenko et al., 2004	459	Zhirkov, 2001
		Lumbriclymene minor Arwidsson, 1906	71	Vedenin et al. 2020	495	Zhirkov, 2001
		Praxillura longissima Arwidsson, 1906	92	Vedenin et al. 2018	1695	Sirenko et al., 2004
		Maldane arctica Detinova, 1985	73	Vedenin et al. 2020	1079	Sirenko et al., 2004
		Maldane sarsi Malmgren, 1865	16	Sirenko et al., 2004	1038	Sirenko et al., 2004
		Nicomache lumbricalis (Fabricius, 1780)	37	Sirenko et al., 2004	555	Vedenin et al., 2021
		Nicomache quadrispinata Arwidsson, 1906	284	Vedenin et al. 2018	552	Vedenin et al. 2018
		Petaloproctus tenuis (Théel, 1879)	34	Vedenin et al. 2015	465	Vedenin et al., 2021
		Notoproctus oculatus Arwidsson, 1906	21	Sirenko et al., 2004	1192	Sirenko et al., 2004
Terebellida	Acrocirridae	Chauvinelia arctica Averincev, 1980	2300	Kirkegaard, 1982	3380	Аверинцев, 1980
		Actaedrilus polyonyx (Eliason, 1962)	101	Vedenin et al. 2018	2500	Vedenin et al. 2018
	Flabelligeridae	Brada granulosa Hansen, 1880	51	Sirenko et al., 2004	465	Vedenin et al., 2021
		Brada inhabilis (Rathke, 1843)	4	Zhirkov, 2001	555	Vedenin et al., 2021
		Bradabyssa villosa (Rathke, 1843)	3	Zhirkov, 2001	370	Zhirkov, 2001
		Saphobranchia hirsuta (Hansen, 1878)	46	Zhirkov, 2001	930	Zhirkov, 2001
		Saphobranchia longisetosa (Marenzeller, 1890)	33	Udalov et al., 2020	510	Sirenko et al., 2004
		Flabelligera affinis M. Sars, 1829	47	Vedenin et al., 2021	465	Vedenin et al., 2021
		Pherusa plumosa (Müller, 1776)	11	Sirenko et al., 2004	710	Zhirkov, 2001
	Arenicolidae	Arenicola marina (Linnaeus, 1758)	0	Averincev, 1990	3	Averincev, 1990
	Oweniidae	Galathowenia fragilis (Nilsen & Holthe, 1985)	1024	Vedenin et al. 2018	2962	Vedenin et al. 2018
		Galathowenia oculata (Zachs, 1923)	13	Vedenin et al. 2015	1216	Vedenin et al. 2018
		Myriochele danielsseni Hansen, 1878	104	Zhirkov, 2001	3800	Gorbunov, 1946
		Myriochele heeri Malmgren, 1867	37	Vedenin et al. 2018	2962	Vedenin et al. 2018
		Owenia polaris Koh, Bhaud & Jirkov, 2003	13	Sirenko et al., 2004	360	Sirenko et al., 2004
	Sternaspidae	Sternaspis scutata (Ranzani, 1817)	11	Sirenko et al., 2004	73	Vedenin et al. 2020
	Pectinariidae	Cistenides hyperborea Malmgren, 1866	13	Sirenko et al., 2004	465	Vedenin et al., 2021
	Ampharetidae	Amage auricula Malmgren, 1866	60	Gorbunov, 1946	1580	Sirenko et al., 2004
		Ampharete acutifrons (Grube, 1860)	55	Vedenin et al. 2015	286	Vedenin et al. 2018
		Ampharete borealis (M. Sars, 1856)	6	Zhirkov, 2001	577	Vedenin et al. 2018
		Ampharete finmarchica (M. Sars, 1865)	14	Zhirkov, 2001	710	Zhirkov, 2001
		Ampharete goesi Malmgren, 1866	10	Zhirkov, 2001	124	Zhirkov, 2001
		Ampharete lindstroemi Malmgren, 1867 sensu Hessle, 1917	6	Zhirkov, 2001	1079	Sirenko et al., 2004
		Ampharete vega (Wirén, 1883)	4	Vedenin et al. 2015	38	Sirenko et al., 2004
		Amphicteis gunneri (M. Sars, 1835)	58	Gorbunov, 1946	1850	Sirenko et al., 2004
		Amphicteis ninonae Jirkov, 1985	39	Sirenko et al., 2004	700	Sirenko et al., 2004
		Amphicteis sundevalli Malmgren, 1866	9	Sirenko et al., 2004	350	Zhirkov, 2001
		Anobothrus gracilis (Malmgren, 1866)	21	Sirenko et al., 2004	805	Zhirkov, 2001
		Anobothrus laubieri (Desbruyères, 1978)	155	Zhirkov, 2001	4354	Vedenin et al. 2018
		Glyphanostomum pallescens (Théel, 1879)	55	Vedenin et al. 2015	1072	Sirenko et al., 2004
		Grubianella klugei (Pergament & Khlebovich, 1964)	756	Khlebovich, 1964	1445	Khlebovich, 1964
		Lysippe labiata Malmgren, 1866	9	Sirenko & Denisenko, 2010	465	Vedenin et al., 2021
		Samythella elongata Verrill, 1873	94	Sirenko et al., 2004	1385	Zhirkov, 2001
		Sosane bathyalis (Holthe, 1986)	517	Vedenin et al. 2018	2828	Vedenin et al. 2018
		Sosane wireni (Hessle, 1917)	73	Vedenin et al. 2018	235	Vedenin et al. 2018
		Ymerana pteropoda Holthe, 1986	3236	Vedenin et al. 2018	4352	Vedenin et al. 2018
	Melinnidae	Melinna cristata (M. Sars, 1851)	232	Holthe, 1986	440	Holthe, 1986
		Melinna elisabethae McIntosh, 1914	55	Vedenin et al. 2015	465	Vedenin et al., 2021
		Melinnopsis arctica (Annenkova, 1931)	51	Gorbunov, 1946	1900	Gorbunov, 1946
	Terebellidae	Lysilla loveni Malmgren, 1866	101	Vedenin et al. 2018	235	Vedenin et al. 2018
		Polycirrus medusa Grube, 1850	92	Vedenin et al. 2018	577	Vedenin et al. 2018
		Artacama proboscidea Malmgren, 1866	11	Sirenko et al., 2004	364	Vedenin et al., 2021
		Amphitrite cirrata Müller, 1776	38	Zhirkov, 2001	984	Sirenko et al., 2004
		Neoamphitrite affinis (Malmgren, 1866)	14	Zhirkov, 2001	526	Sirenko et al., 2004
		Lanassa nordenskioldi Malmgren, 1866	15	Sirenko et al., 2004	550	Gorbunov, 1946
		Lanassa venusta (Malm, 1874)	34	Zhirkov, 2001	151	Sirenko et al., 2004
		Laphania boecki Malmgren, 1866	24	Sirenko et al., 2004	101	Vedenin et al. 2018
		Leaena ebranchiata (M. Sars, 1865)	32	Sirenko et al., 2004	555	Vedenin et al., 2021
		Nicolea zostericola Örsted, 1844	22	Sirenko et al., 2004	186	Sirenko et al., 2004
		Pista maculata (Dalyell, 1853)	51	Gorbunov, 1946	534	Vedenin et al. 2018
		Proclea graffi (Langerhans, 1884)	33	Udalov et al., 2020	1039	Sirenko et al., 2004
		Thelepus cincinnatus (Fabricius, 1780)	51	Sirenko et al., 2004	1580	Sirenko et al., 2004
	Trichobranchidae	Trichobranchus glacialis Malmgren, 1866	29	Sirenko & Denisenko, 2010	534	Vedenin et al. 2018
Sabellida	Sabellidae	Chone duneri Malmgren, 1867	21	Sirenko et al., 2004	534	Vedenin et al. 2018
		Chone infundibuliformis Krøyer, 1856	32	Sirenko et al., 2004	555	Vedenin et al., 2021
		Chone murmanica Lukasch, 1910	~0	Annenkova, 1952	30	Annenkova, 1952
		Chone oculata Annenkova, 1952	<62	Annenkova, 1952	520	Annenkova, 1952
		Euchone analis (Kröyer, 1856)	32	Zhirkov, 2001	577	Vedenin et al. 2018
		Euchone papillosa (Sars, 1851)	14	Zhirkov, 2001	555	Vedenin et al., 2021
		Jasmineira schaudinni Augener, 1912	125	Zhirkov, 2001	3076	Sirenko et al., 2004
		Myxicola infundibulum (Montagu, 1808)	15	Vedenin et al., 2021	60	Vedenin et al. 2015
		Branchiomma arcticum (Ditlevsen, 1937)	32	Sirenko et al., 2004	555	Vedenin et al., 2021
		Potamethus malmgreni (Hansen, 1878)	160	Zhirkov, 2001	4354	Vedenin et al. 2018
	Serpulidae	Chitinopoma serrula (Stimpson, 1853)	24	Zhirkov, 2001	79	Zhirkov, 2001
		Hyalopomatus claparedii Marenzeller, 1878	142	Kupriyanova & Jirkov, 1997	4354	Vedenin et al. 2018
		Apomatus globifer Théel, 1878	108	Vedenin et al., 2021	1038	Sirenko et al., 2004
	Spirorbidae	Bushiella kofiadii Rzhavsky, 1988	58	Rzhavsky, 1988	577	Vedenin et al. 2018
Polychaeta inc.sedis	Oweniidae	Galathowenia fragilis (Nilsen & Holthe, 1985)	1024	Vedenin et al. 2018	2962	Vedenin et al. 2018
		Galathowenia oculata (Zachs, 1923)	13	Vedenin et al. 2015	1216	Vedenin et al. 2018
		Myriochele danielsseni Hansen, 1878	104	Zhirkov, 2001	3800	Gorbunov, 1946
		Myriochele heeri Malmgren, 1867	37	Vedenin et al. 2018	2962	Vedenin et al. 2018
		Owenia polaris Koh, Bhaud & Jirkov, 2003	13	Sirenko et al., 2004	360	Sirenko et al., 2004
ARTHROPODA
Thoracica	Scalpellidae	Catherinum striolatum (Sars G.O., 1877)	350	Kolbasov, 2009	2390	Vedenin et al., 2021
		Weltnerium cornutum (Sars G.O., 1879)	32	Kolbasov, 2009	544	Kolbasov, 2009
		Weltnerium nymphocola (Hoek, 1883)	28	Kolbasov, 2009	1079	Sirenko et al., 2004
		Weltnerium stroemii (M. Sars, 1859)	2	Kolbasov, 2009	1600	Kolbasov, 2009
	Archaeobalanidae	Semibalanus balanoides (Linnaeus, 1767)	0	Kolbasov, 2009	45	Kolbasov, 2009
	Balanidae	Balanus balanus (Linnaeus, 1758)	0	Kolbasov, 2009	400	Kolbasov, 2009
		Balanus crenatus Bruguière, 1789	1	Kolbasov, 2009	740	Kolbasov, 2009
Decapoda	Pandalidae	Pandalus borealis Krøyer, 1838	7	Petryashev, 2009a	907	Petryashev, 2009a
	Bythocarididae	Bythocaris biruli Kobjakova, 1964	250	Sokolov, 2000	2214	Sokolov, 2000
		Bythocaris curvirostris Kobjakova, 1957	856	Sokolov, 2000	4039	Rybakova et al., 2019
		Bythocaris irene Retowsky, 1946	520	Sokolov, 2000	961	Sokolov, 2000
		Bythocaris leucopis G.O. Sars, 1879	650	Sokolov, 2000	2850	Sokolov, 2000
		Bythocaris payeri (Heller, 1875)	52	Sokolov, 2000	2214	Sokolov, 2000
	Thoridae	Eualus gaimardii (H. Milne Edwards, 1837)	1	Petryashev, 2009a	900	Petryashev, 2009a
		Lebbeus polaris (Sabine, 1824)	0	Petryashev, 2009a	1447	Petryashev, 2009a
		Spirontocaris phippsii (Krøyer, 1841)	5	Petryashev, 2009a	270	Petryashev, 2009a
		Spirontocaris spinus (Sowerby, 1805)	5	Petryashev, 2009a	465	Petryashev, 2009a
	Crangonidae	Sabinea septemcarinata (Sabine, 1824)	0	Petryashev, 2009a	700	Petryashev, 2009a
		Sclerocrangon boreas (Phipps, 1774)	0	Petryashev, 2009a	230	Vedenin et al., 2021
		Sclerocrangon ferox (Sars G.O., 1877)	34	Petryashev, 2009a	615	Vedenin et al., 2021
	Paguridae	Pagurus pubescens Krøyer, 1838	0	Petryashev, 2009a	270	Vedenin et al., 2021
	Oregoniidae	Hyas araneus (Linnaeus, 1758)	17	Vedenin et al., 2021	471	Vedenin et al., 2021
		Chionoecetes opilio (O. Fabricius, 1788)	2	Vedenin et al., 2021	471	Zalota et al., 2018
Mysida	Mysidae	Neobirsteiniamysis inermis (Willemoes-Suhm, 1874)	756	Petryashev, 2009b	3076	Rybakova et al., 2019
		Boreomysis arctica (Krøyer, 1861)	170	Petryashev, 2009b	2500	Petryashev, 2009b
		Boreomysis nobilis G.O. Sars, 1879	193	Petryashev, 2009b	1880	Petryashev, 2009b
		Erythrops abyssorum G.O. Sars, 1869	56	Petryashev, 2009b	1175	Petryashev, 2009b
		Erythrops erythrophthalmus (Goës, 1864)	15	Petryashev, 2009b	450	Petryashev, 2009b
		Erythrops glacialis G.O. Sars, 1885	250	Petryashev, 2009b	1580	Petryashev, 2009b
		Parerythrops spectabilis G.O. Sars, 1885	225	Petryashev, 2009b	1580	Petryashev, 2009b
		Meterythrops robustus Smith, 1879	17	Petryashev, 2009b	1580	Petryashev, 2009b
		Pseudomysis abyssi G.O. Sars, 1879	1421	Petryashev, 2009b	3081	Petryashev, 2009b
		Dactylamblyops sarsi (Ohlin, 1901)	2370	Petryashev, 2009b	4356	Petryashev, 2009b
		Pseudomma roseum G.O. Sars, 1870	60	Petryashev, 2009b	911	Petryashev, 2009b
		Pseudomma truncatum S.I. Smith, 1879	25	Petryashev, 2009b	660	Petryashev, 2009b
		Michthyops arcticus Petryashov, 1993	1079	Petryashev, 2009b	3440	Petryashev, 2009b
		Michthyops theeli (Ohlin, 1901)	27	Petryashev, 2009b	2245	Petryashev, 2009b
		Mysis oculata (Fabricius, 1780)	1	Petryashev, 2009b	243	Petryashev, 2009b
		Mysis relicta Lovén, 1862	0	Petryashev, 2009b	22	Vedenin et al., 2015
		Stilomysis arcticoglacialis (Petryashov, 1990)	2	Petryashev, 2009b	34	Petryashev, 2009b
		Stilomysis grandis (Goës, 1864)	0	Petryashev, 2009b	402	Petryashev, 2009b
Cumacea	Lampropidae	Lamprops fuscatus Sars, 1865	4	Vassilenko, 2004a	40	Vassilenko, 2004a
		Chalarostylis canadensis (Vassilenko, 1988)	2370	Vassilenko, 1988	3550	Vassilenko, 1988
		Hemilamprops uniplicatus (Sars G.O., 1872)	110	Lomakina, 1958	800	Vassilenko, 2004a
	Diastylidae	Diastylis echinata Bate, 1865	213	Vassilenko, 2004a	700	Vassilenko, 2004a
		Diastylis edwardsii (Krøyer, 1841)	3	Lomakina, 1958	55	Lomakina, 1958
		Diastylis glabra Zimmer, 1900	3	Lomakina, 1958	237	Lomakina, 1958
		Diastylis goodsiri (Bell, 1855)	9	Lomakina, 1958	526	Lomakina, 1958
		Diastylis lepechini Zimmer, 1926	9	Lomakina, 1958	446	Lomakina, 1958
		Diastylis nucella Calman, 1912	5	Vassilenko, 2004a	280	Vassilenko, 2004a
		Diastylis oxyrhyncha Zimmer, 1926	10	Vassilenko, 2004a	1774	Vassilenko, 2004a
		Diastylis polaris Sars, 1871	213	Vassilenko, 2004a	2769	Sirenko et al., 2004
		Diastylis rathkei (Krøyer, 1841)	6	Lomakina, 1958	62	Udalov et al., 2020
		Diastylis scorpioides (Lepechin, 1780)	5	Lomakina, 1958	465	Vassilenko, 2004a
		Diastylis spinulosa Heller, 1875	9	Vassilenko, 2004a	465	Vedenin et al., 2021
		Diastylis sulcata Calman, 1912	3	Vassilenko, 2004a	31	Vedenin et al., 2015
		Leptostylis gorbunovi Zimmer, 1946	49	Vassilenko, 2004a	698	Gorbunov, 1946
		Leptostylis longimana (Sars, 1865)	6	Lomakina, 1958	2378	Lomakina, 1958
		Leptostylis macrura Sars, 1870	73	Vassilenko, 2004a	284	Vedenin et al., 2018
		Leptostylis villosa Sars, 1869	9	Sirenko & Denisenko, 2010	472	Vedenin et al., 2021
		Paraleptostylis arctica Vassilenko, 1990	7	Vassilenko, 2004a	46	Vassilenko, 2004a
		Ektonodiastylis nimia (Hansen, 1920)	39	Lomakina, 1958	1216	Vedenin et al., 2018
		Brachydiastylis resima (Krøyer, 1846)	6	Lomakina, 1958	352	Vassilenko, 2004a
	Pseudocumatidae	Petalosarsia declivis (Sars, 1865)	18	Lomakina, 1958	465	Vedenin et al., 2021
	Leuconidae	Eudorellopsis integra (S.I. Smith, 1879)	9	Vassilenko, 2004a	54	Vedenin et al., 2018
		Eudorella arctica Hansen, 1920	17	Lomakina, 1958	73	Lomakina, 1958
		Eudorella emarginata (Krøyer, 1846)	9	Lomakina, 1958	1026	Vedenin et al., 2018
		Eudorella hispida Sars, 1871	2	Lomakina, 1958	1026	Vedenin et al., 2018
		Eudorella spitzbergensis Zimmer, 1926	20	Vassilenko, 2004a	270	Vassilenko, 2004a
		Leucon acutirostris G.O. Sars, 1865	18	Lomakina, 1958	350	Vedenin et al., 2021
		Leucon fulvus Sars, 1865	51	Lomakina, 1958	2390	Vedenin et al., 2021
		Leucon nasica (Krøyer, 1841)	9	Lomakina, 1958	659	Gorbunov, 1946
		Leucon nasicoides (Krøyer, 1841)	11	Lomakina, 1958	234	Lomakina, 1958
		Leucon nathorsti Ohlin, 1901	18	Vassilenko, 2004a	970	Vassilenko, 2004a
		Leucon pallidus G.O. Sars, 1865	9	Vassilenko, 2004a	2560	Vassilenko, 2004a
		Leucon spinulosus Hansen, 1920	577	Vassilenko, 2004a	2130	Vedenin et al., 2018
	Nannastacidae	Campylaspis rubicunda (Liljeborg, 1855)	73	Vedenin et al., 2020	157	Vassilenko, 2004a
Isopoda	Gnathiidae	Caecognathia arctica (Gurjanowa, 1929)	5	Gurjanova, 1932	1685	Sirenko et al., 2004
		Caecognathia bicolor (Hansen, 1916)	577	Sirenko et al., 2004	1690	Gurjanova, 1932
		Caecognathia elongata (Krøyer, 1849)	39	Sirenko et al., 2004	986	Sirenko et al., 2004
		Caecognathia robusta (Sars G.O., 1879)	235	Sirenko et al., 2004	845	Gurjanova, 1932
		Caecognathia stygia (Sars G.O., 1877)	231	Sirenko et al., 2004	2769	Sirenko et al., 2004
		Gnathia albescens Hansen, 1916	577	Sirenko et al., 2004	986	Sirenko et al., 2004
	Leptanthuridae	Calathura brachiata (Stimpson, 1853)	39	Sirenko et al., 2004	777	Vedenin et al., 2021
	Chaetiliidae	Saduria entomon (Linnaeus, 1758)	12	Vedenin et al., 2015	22	Vedenin et al., 2015
		Saduria megalura (Sars, 1879)	940	Sirenko et al., 2004	3100	Gorbunov, 1946
		Saduria sabini (Krøyer, 1849)	5	Kussakin, 1982	2390	Vedenin et al., 2021
		Saduria sibirica (Birula, 1896)	0	Vedenin et al., 2021	373	Prishchepa, 2008
	Idoteidae	Synidotea bicuspida (Owen, 1839)	6	Vedenin et al., 2021	72	Sirenko et al., 2004
		Synidotea nodulosa (Krøyer, 1846)	6	Vedenin et al., 2021	27	Vedenin et al., 2015
	Katianiridae	Katianira bilobata Gurjanova, 1930	74	Kussakin, 1988	1026	Vedenin et al., 2018
	Munnidae	Munna acanthifera Hansen, 1916	101	Sirenko et al., 2004	2757	Sirenko et al., 2004
		Munna fabricii Krøyer, 1846	0	Kussakin, 1988	510	Sirenko et al., 2004
		Munna hanseni Stappers, 1911	90	Kussakin, 1988	1505	Kussakin, 1988
	Paramunnidae	Pleurogonium inerme G.O. Sars, 1883	181	Sirenko et al., 2004	1216	Vedenin et al., 2018
		Pleurogonium intermedium Hansen, 1916	284	Vedenin et al., 2018	887	Kussakin, 1988
	Haploniscidae	Haploniscus bicuspis (Sars G.O., 1877)	510	Sirenko et al., 2004	1216	Vedenin et al., 2018
	Ischnomesidae	Gracilimesus angustus (Hansen, 1916)	698	Gorbunov, 1946	1216	Vedenin et al., 2018
		Gracilimesus gorbunovi (Gurjanova, 1946)	698	Gorbunov, 1946	1216	Vedenin et al., 2018
		Gracilimesus modestus (Hansen, 1916)	1175	Kussakin, 1988	1216	Vedenin et al., 2018
		Gracilimesus tenuispinis (Hansen, 1916)	698	Gorbunov, 1946	1216	Vedenin et al., 2018
		Haplomesus quadrispinosus (Sars, 1879)	577	Sirenko et al., 2004	1216	Vedenin et al., 2018
		Heteromesus frigidus Hansen, 1916	698	Gorbunov, 1946	1370	Kussakin, 1988
		Ischnomesus norvegicus Svavarsson, 1984	193	Vedenin et al., 2018	860	Kussakin, 1988
		Ischnomesus profundus Hansen, 1916	92	Vedenin et al., 2018	698	Gorbunov, 1946
	Nannoniscidae	Exiliniscus hanseni (Just, 1970)	2828	Vedenin et al., 2018	3920	Kussakin, 1999
		Nannoniscoides angulatus Hansen, 1916	552	Kussakin, 1999	1038	Kussakin, 1999
		Nannoniscus aequiremus Hansen, 1916	534	Vedenin et al., 2018	1216	Vedenin et al., 2018
		Nannoniscus arcticus Hansen, 1916	526	Kussakin, 1999	1175	Kussakin, 1999
		Nannoniscus arctoabyssalis Just, 1980	3965	Just, 1980	3970	Just, 1980
		Nannoniscus profundus Svavarsson, 1982	286	Vedenin et al., 2018	3016	Kussakin, 1999
		Nannoniscus reticulatus Hansen, 1916	510	Kussakin, 1999	1024	Vedenin et al., 2018
		Nannoniscus simplex Hansen, 1916	230	Sirenko et al., 2004	698	Gorbunov, 1946
	Desmosomatidae	Cryodesma agnari Svavarsson, 1988	970	Kussakin, 1999	3672	Kussakin, 1999
		Desmosoma lineare G.O. Sars, 1864	17	Kussakin, 1999	580	Kussakin, 1999
		Eugerda arctica Svavarsson, 1988	1279	Kussakin, 1999	2500	Kussakin, 1999
		Eugerda reticulata Gurjanova, 1946	235	Vedenin et al., 2018	1501	Kussakin, 1999
		Eugerda tenuimana (Sars G.O., 1866)	44	Sirenko et al., 2004	556	Sirenko et al., 2004
		Eugerdella armata (Sars G.O., 1864)	73	Kussakin, 1999	2104	Sirenko et al., 2004
		Eugerdella hessleri Just, 1980	101	Vedenin et al., 2018	3626	Just, 1980
		Mirabilicoxa gracilipes (Hansen, 1916)	213	Sirenko et al., 2004	3806	Kussakin, 1999
		Oecidiobranchus glacialis Malyutina & Kussakin, 1996	260	Malyutina, Kussakin, 1996	286	Malyutina, Kussakin, 1996
		Oecidiobranchus nanseni Just, 1980	1840	Sirenko et al., 2004	3290	Kussakin, 1999
		Oecidiobranchus plebejum (Hansen, 1916)	92	Vedenin et al., 2018	1666	Kussakin, 1999
		Pseudomesus brevicornis Hansen, 1916	286	Vedenin et al., 2018	3628	Sirenko et al., 2004
	Macrostylidae	Macrostylis polaris Malyutina & Kussakin, 1996	191	Vedenin et al., 2018	340	Malyutina, Kussakin, 1996
	Munnopsidae	Disconectes coxalis Kussakin, 1983	3110	Svavarsson et al., 1993	3410	Svavarsson et al., 1993
		Echinozone arctica Hansen, 1916	577	Vedenin et al., 2018	698	Gorbunov, 1946
		Eurycope cornuta Sars, 1864	61	Gorbunov, 1946	1026	Vedenin et al., 2018
		Eurycope cryoabyssalis Just, 1980	1175	Sirenko et al., 2004	3970	Just, 1980
		Eurycope hanseni Ohlin, 1901	101	Sirenko et al., 2004	4380	Rybakova et al., 2019
		Eurycope inermis Hansen, 1916	552	Vedenin et al., 2018	2130	Vedenin et al., 2018
		Ilyarachna bergendahli Ohlin, 1901	20	Svavarsson, 1988	1260	Kussakin, 1999
		Ilyarachna dubia Hansen, 1916	2300	Just, 1980	3550	Kussakin, 1999
		Ilyarachna hirticeps Sars, 1870	18	Svavarsson, 1988	3270	Svavarsson, 1988
		Ilyarachna longicornis (G.O. Sars, 1864)	8	Kussakin, 1999	2804	Sirenko et al., 2004
		Munnopsis typica M. Sars, 1861	35	Kussakin, 1999	2390	Vedenin et al., 2021
		Munnopsurus giganteus (Sars, 1877)	8	Kussakin, 1999	1685	Kussakin, 1999
		Paramunnopsis justi Svavarsson, 1988	1490	Kussakin, 1999	3970	Just, 1980
		Tytthocope laktionovi (Gurjanova, 1946)	698	Gurjanova, 1946	888	Vedenin et al., 2021
Amphipoda	Caprellidae	Aeginina longicornis (Krøyer, 1843)	18	Vassilenko, 2004b	220	Vedenin et al., 2021
		Caprella carina Mayer, 1903	5	Vassilenko, 2004b	43	Vassilenko, 2004b
		Caprella dubia Hansen, 1887	62	Vassilenko, 2009	398	Vassilenko, 2009
		Caprella linearis (Linnaeus, 1767)	20	Vassilenko, 2004b	54	Vassilenko, 2004b
		Caprella microtuberculata G.O. Sars, 1879	2	Vassilenko, 2004b	329	Vassilenko, 2004b
		Metacaprella horrida (Sars G.O., 1877)	42	Vassilenko, 2004b	520	Vassilenko, 2004b
		Protellina arctica Vassilenko, 1974	698	Gorbunov, 1946	1682	Vassilenko, 2004b
		Tritella pilimana Mayer, 1890	18	Vassilenko, 2004b	57	Vassilenko, 2004b
	Acidostomatidae	Acidostoma laticornis G.O. Sars, 1879	53	Gurjanova, 1964	119	Gurjanova, 1951
	Ampbasiidae	Ambasiella murmanica (Brüggen, 1905)	4	Gurjanova, 1951	73	Gurjanova, 1951
	Aristiidae	Aristias tumidus (Krøyer, 1846)	58	Hansen, 1887	101	Sirenko et al., 2004
	Cyclocaridae	Cyclocaris guilelmi Chevreux, 1899	0	Gurjanova, 1951	2875	Gurjanova, 1951
	Cyphocarididae	Cyphocaris bouvieri Chevreux, 1916	750	Sirenko et al., 2004	1580	Sirenko et al., 2004
	Eurytheneidae	Eurythenes gryllus (Lichtenstein in Mandt, 1822)	2500	Gorbunov, 1946	4356	Rybakova et al., 2019
	Lepidepecreellidae	Lepidepecreella cymba (Goës, 1866)	40	Gurjanova, 1951	360	Gurjanova, 1951
	Tryphosidae	Hippomedon cf. frigidus	3575	Rybakova et al., 2019	3575	Rybakova et al., 2019
		Hippomedon gorbunovi Gurjanova, 1929	70	Gurjanova, 1951	101	Sirenko et al., 2004
		Hippomedon holbolli (Krøyer, 1846)	51	Sirenko et al., 2004	628	Gorbunov, 1946
		Hippomedon propinqvus Sars, 1890	25	Gurjanova, 1964	365	Kamenskaya, 1980
		Hippomedon robustus Sars, 1895	14	Gurjanova, 1951	698	Gorbunov, 1946
		Hippomedon rylovi Gurjanova, 1933	57	Gurjanova, 1964	170	Gurjanova, 1951
		Lepidepecreum umbo (Goës, 1866)	51	Gorbunov, 1946	1016	Sirenko et al., 2004
		Orchomene pectinatus Sars, 1883	53	Gurjanova, 1964	1776	Sirenko et al., 2004
		Orchomene serratus (Boeck, 1861)	25	Gurjanova, 1964	124	Gurjanova, 1964
		Orchomene sibirjakovi Gurjanova, 1951	140	Gurjanova, 1951	350	Gurjanova, 1951
		Orchomenella minuta (Krøyer, 1846)	44	Gorbunov, 1946	51	Gorbunov, 1946
		Orchomenella pinguis (Boeck, 1861)	30	Gorbunov, 1946	54	Gorbunov, 1946
		Schisturella pulchra (Hansen, 1887)	43	Gurjanova, 1964	220	Gurjanova, 1964
		Tryphosa nana (Krøyer, 1846)	36	Gurjanova, 1951	203	Gurjanova, 1964
		Tryphosella cf. abyssalis	2130	Vedenin et al., 2018	4354	Rybakova et al., 2019
		Tryphosella schneideri (Stephensen, 1921)	27	Gurjanova, 1964	444	Gurjanova, 1964
		Tryphosella triangula (Stephensen, 1925)	53	Gurjanova, 1964	698	Gorbunov, 1946
	Lysianassidae	Socarnes bidenticulatus (Bate, 1858)	17	Vedenin et al., 2021	360	Gorbunov, 1946
		Socarnes vahli (Krøyer, 1838)	47	Gurjanova, 1964	149	Vedenin et al., 2021
		Socarnoides eugenovi Gurjanova, 1934	95	Gurjanova, 1951	130	Gurjanova, 1951
	Scopelocheiridae	Haptocallisoma abyssi (Oldevig, 1959)	3398	Vedenin et al., 2021	4356	Vedenin et al., 2021
	Uristidae	Anonyx debruyni Hoek, 1882	24	Gurjanova, 1964	203	Gurjanova, 1964
		Anonyx lilljeborgi Boeck, 1871	129	Gorbunov, 1946	698	Gorbunov, 1946
		Anonyx nugax (Phipps, 1774)	26	Vedenin et al., 2015	1016	Sirenko et al., 2004
		Centromedon calcaratus G.O. Sars, 1879	91	Gorbunov, 1946	2465	Gurjanova, 1964
		Centromedon cf. typhlops	1991	Vedenin et al., 2018	3575	Rybakova et al., 2019
		Centromedon productus (Goës, 1866)	5	Oleröd, 1980	984	Sirenko et al., 2004
		Menigrates obtusifrons (Boeck, 1861)	33	Udalov et al., 2020	~100	Gurjanova, 1951
		Menigrates spinirami Gurjanova, 1936	50	Gurjanova, 1964	55	Gurjanova, 1964
		Onisimus birulai (Gurjanova, 1929)	0	Gurjanova, 1951	18	Vedenin et al., 2015
		Onisimus affinis Hansen, 1887	11	Vedenin et al., 2015	54	Gorbunov, 1946
		Onisimus barentsi (Stebbing, 1894)	10	Golikov, Tsvetkova, 1994	307	Gurjanova, 1964
		Onisimus brevicaudatus Hansen, 1887	49	Gurjanova, 1964	~100	Gurjanova, 1964
		Onisimus caricus Hansen, 1887	14	Vedenin et al., 2015	100	Gurjanova, 1964
		Onisimus derjugini (Gurjanova, 1929)	16	Gurjanova, 1964	970	Sirenko et al., 2004
		Onisimus edwardsii (Krøyer, 1846)	2	Berge et al., 2007	70	Berge et al., 2007
		Onisimus leucopis G.O. Sars, 1879	1216	Vedenin et al., 2018	4369	Vedenin et al., 2021
		Onisimus plautus Krøyer, 1845	15	Berge et al., 2007	230	Berge et al., 2007
		Onisimus sextonae Chevreux, 1926	1095	Gurjanova, 1951	4369	Vedenin et al., 2021
		Onisimus turgidus Sars, 1879	0?	Gurjanova, 1964	52	Gurjanova, 1964
		Paralibrotus setosus Stephensen, 1923	41	Gorbunov, 1946	54	Gorbunov, 1946
		Tmetonyx cicada (Fabricius, 1780)	47	Vedenin et al., 2021	1016	Sirenko et al., 2004
		Tmetonyx similis (Sars, 1891)	35	Gurjanova, 1964	1026	Vedenin et al., 2018
	Stegocephalidae	Andaniexis abyssi (Boeck, 1871)	147	Gurjanova, 1964	698	Gorbunov, 1946
		cf. Gordania minima	514	Sirenko et al., 2004	3081	Sirenko et al., 2004
		Stegocephalina wagini (Gurjanova, 1936)	285	Gurjanova, 1951	820	Gurjanova, 1951
		Stegocephalus ampulla (Phipps, 1774)	40	Gurjanova, 1951	240	Gurjanova, 1951
		Stegocephalus inflatus Krøyer, 1842	19	Gurjanova, 1951	945	Sirenko et al., 2004
		Stegocephalus similis Sars, 1891	276	Sirenko et al., 2004	2214	Sirenko et al., 2004
	Ampeliscidae	Ampelisca birulai Brüggen, 1909	31	Sirenko et al., 2004	54	Sirenko et al., 2004
		Ampelisca eschrichtii Krøyer, 1842	10	Gurjanova, 1964	1210	Sirenko et al., 2004
		Ampelisca macrocephala Liljeborg, 1852	1	Gurjanova, 1964	465	Vedenin et al., 2021
		Byblis abyssi G.O. Sars, 1879	88	Gurjanova, 1964	492	Gurjanova, 1951
		Byblis gaimardii (Kröyer, 1846)	3	Gurjanova, 1951	284	Vedenin et al., 2018
		Byblis longicornis Sars, 1895	24	Gurjanova, 1964	360	Gorbunov, 1946
		Byblis minuticornis Sars, 1879	75	Gurjanova, 1951	1216	Vedenin et al., 2018
		Byblis serrata S.I. Smith, 1873	75	Gurjanova, 1964	698	Gorbunov, 1946
		Haploops laevis Sars, 1879	2	Gurjanova, 1964	380	Gurjanova, 1964
		Haploops setosa Boeck, 1871	20	Gurjanova, 1951	1840	Sirenko et al., 2004
		Haploops tubicola Liljeborg, 1856	16	Gurjanova, 1964	800	Sirenko et al., 2004
	Argissidae	Argissa hamatipes (Norman, 1869)	25	Sirenko et al., 2004	45	Sirenko et al., 2004
	Pontoporeiidae	Pontoporeia femorata Krøyer, 1842	0	Gurjanova, 1964	34	Sirenko et al., 2004
		Monoporeia affinis (Lindström, 1855)	8	Sirenko et al., 2004	22	Sirenko et al., 2004
	Phoxocephalidae	Harpinia mucronata G.O. Sars, 1879	48	Sirenko et al., 2004	3885	Sirenko et al., 2004
		Harpinia propinqua Sars, 1891	284	Vedenin et al., 2018	472	Vedenin et al., 2021
		Harpinia serrata G.O. Sars, 1879	40	Gurjanova, 1964	465	Vedenin et al., 2021
		Harpiniopsis amundseni (Gurjanova, 1946)	45	Gurjanova, 1964	2800	Gurjanova, 1964
		Harpiniopsis salebrosa (Gurjanova, 1936)	32	Tsvetkova & Golikov, 1990	32	Tsvetkova & Golikov, 1990
		Harpiniopsis similis Stephensen, 1925	73	Vedenin et al., 2020	1026	Vedenin et al., 2018
		Paraphoxus oculatus (Sars, 1879)	213	Sirenko et al., 2004	556	Sirenko et al., 2004
		Phoxocephalus holbolli (Krøyer, 1842)	49	Lyubina, 2000	170	Lyubina, 2000
	Amphilochidae	Amphilochus hamatus (Stephensen, 1925)	325	Gurjanova, 1964	1079	Sirenko et al., 2004
		Gitanopsis bispinosa (Boeck, 1871)	101	Sirenko et al., 2004	510	Gorbunov, 1946
	Cressidae	Cressa bereskini Gurjanova, 1936	49	Gurjanova, 1964	1079	Sirenko et al., 2004
	Stenothoidae	Metopa alderi (incl. M.spectabilis) (Bate, 1857)	300	Gurjanova, 1964	400	Gurjanova, 1964
		Metopa longicornis Boeck, 1871	10	Gurjanova, 1951	130	Gurjanova, 1951
		Metopa propinqua Sars, 1892	55	Gurjanova, 1951	153	Gurjanova, 1951
		Metopa robusta Sars, 1892	25	Sirenko et al., 2004	62	Gurjanova, 1951
		Metopa spitzbergensis Bruggen, 1907	34	Sirenko et al., 2004	60	Gurjanova, 1964
		Metopa tenuimana Gurjanova, 1933	40	Gurjanova, 1964	55	Gurjanova, 1964
		Metopella buynitzkii Gurjanova, 1946	40	Gurjanova, 1964	68	Gurjanova, 1964
		Proboloides schuleikini Gurjanova, 1946	124	Gorbunov, 1946	698	Gorbunov, 1946
		Proboloides zubovi Gurjanova, 1951	27	Gurjanova, 1964	50	Gurjanova, 1964
		Stenula nordmanni (Stephensen, 1931)	10	Tsvetkova & Golikov, 1990	51	Tsvetkova & Golikov, 1990
	Leucothoidae	Leucothoe uschakovi Gurjanova, 1951	2990	Kamenskaya, 1980	4160	Rybakova et al., 2019
	Acanthonotozomatidae	Acanthonotozoma cristatum (Ross, 1835)	92	Sirenko et al., 2004	183	Vedenin et al., 2021
		Acanthonotozoma dunbari Just, 1978	15	Just, 1978	55	Just, 1978
		Acanthonotozoma inflatum (Krøyer, 1842)	32	Sirenko et al., 2004	50	Sirenko et al., 2004
		Acanthonotozoma magnum Just, 1978	~20	Just, 1978	~40	Just, 1978
		Acanthonotozoma monodentatum Kudrjaschov, 1965	<10	Just, 1978	~50	Just, 1978
		Acanthonotozoma rusanovae Bryazgin, 1974	<10	Bryazgin, 1974	~90	Bryazgin, 1974
		Acanthonotozoma serratum (Fabricius, 1780)	47	Vedenin et al., 2021	440	Gurjanova, 1964
		Acanthonotozoma sinuatum Just, 1978	60	Just, 1978	320	Just, 1978
	Pardaliscidae	Halice abyssi Boeck, 1871	196	Gurjanova, 1964	4038	Vedenin et al., 2018
		Halice malygini (Gurjanova, 1936)	517	Vedenin et al., 2018	1216	Vedenin et al., 2018
		Pardalisca abyssi Boeck, 1871	24	Gurjanova, 1964	3530	Kamenskaya, 1980
		Pardalisca cuspidata Krøyer, 1842	34	Gurjanova, 1964	750	Gurjanova, 1964
		Pardalisca tenuipes Sars, 1893	32	Sirenko et al., 2004	1000	Gurjanova, 1964
	Liljeborgiidae	Liljeborgia polosi Barnard, Karaman, 1991	2710	Kamenskaya, 1980	3550	Kamenskaya, 1980
		Idunella aeqvicornis (G.O. Sars, 1877)	34	Gurjanova, 1964	350	Gurjanova, 1964
	Oedicerotidae	Acanthostepheia behringiensis (Lockington, 1877)	2	Gurjanova, 1964	100	Gurjanova, 1964
		Acanthostepheia incarinata Gurjanova, 1929	~0	Гурьянова, 1929	8	Tsvetkova & Golikov, 1990
		Acanthostepheia malmgreni (Goës, 1866)	7	Vedenin et al., 2015	555	Vedenin et al., 2021
		Aceroides latipes (Sars, 1883)	3	Gurjanova, 1964	465	Vedenin et al., 2021
		Aceroides sedovi Gurjanova, 1946	41	Gorbunov, 1946	59	Gorbunov, 1946
		Arrhis phyllonyx (Sars, 1858)	23	Vedenin et al., 2015	3268	Sirenko et al., 2004
		Bathymedon nanseni Gurjanova, 1946	38	Vedenin et al., 2018	68	Gorbunov, 1946
		Bathymedon obtusifrons (Hansen, 1883)	6	Gurjanova, 1964	800	Gurjanova, 1964
		Monoculodes coecus Gurjanova, 1946	68	Gurjanova, 1964	698	Gorbunov, 1946
		Monoculodes latimanus (Goës, 1866)	41	Gorbunov, 1946	336	Gurjanova, 1964
		Monoculodes latissimanus Stephensen, 1931	1096	Gurjanova, 1951	3054	Vedenin et al., 2018
		Monoculodes packardi Boeck, 1871	1	Tsvetkova & Golikov, 1990	988	Sirenko et al., 2004
		Monoculopsis longicornis (Boeck, 1871)	2	Gurjanova, 1964	32	Tsvetkova & Golikov, 1990
		Oedicerina ingolfi Stephensen, 1931	1802	Gurjanova, 1951	3200	Coleman & Thurston, 2014
		Oediceros minor Gurjanova, 1930	5	Gurjanova, 1951	12	Sirenko et al., 2004
		Paroediceros intermedius Stebbing, 1906	50	Gurjanova, 1964	1570	Sirenko et al., 2004
		Paroediceros lynceus (Sars, 1858)	5	Gurjanova, 1964	220	Vedenin et al., 2021
		Paroediceros macrocheir (Sars G.O., 1879)	61	Gurjanova, 1964	2390	Vedenin et al., 2021
		Paroediceros propinquus (Goës, 1866)	25	Gurjanova, 1964	1840	Sirenko et al., 2004
		Rostroculodes borealis (Boeck, 1871)	3	Tsvetkova & Golikov, 1990	150	Gurjanova, 1951
		Rostroculodes hanseni (Stebbing, 1894)	29	Vedenin et al., 2021	472	Vedenin et al., 2021
		Rostroculodes longirostris (Goës, 1866)	10	Gurjanova, 1951	887	Tsvetkova & Golikov, 1990
		Rostroculodes schneideri (Sars G.O., 1895)	0	Tsvetkova & Golikov, 1990	60	Tsvetkova & Golikov, 1990
		Rostroculodes vibei (Just, 1980)	17	Tsvetkova & Golikov, 1990	31	Tsvetkova & Golikov, 1990
		Westwoodilla brevicalcar Goës, 1866	17	Gurjanova, 1964	31	Tsvetkova & Golikov, 1990
		Westwoodilla megalops (Sars, 1882)	10	Gurjanova, 1964	360	Gorbunov, 1946
	Synopiidae	Stephobruzelia dentata (Stephensen, 1931)	570	Gorbunov, 1946	1472	Vedenin et al., 2021
		Syrrhoe crenulata Goës, 1866	32	Tsvetkova & Golikov, 1990	465	Vedenin et al., 2021
		Syrrhoites serrata (Sars G.O., 1879)	360	Gorbunov, 1946	698	Gorbunov, 1946
		Tiron spiniferus (Stimpson, 1853)	50	Gurjanova, 1964	465	Vedenin et al., 2021
	Stilipedidae	Astyra abyssi Boeck, 1871	325	Gurjanova, 1964	1900	Gurjanova, 1964
	Calliopiidae	Apherusa megalops (Buchholz, 1874)	4	Tsvetkova & Golikov, 1990	16	Tsvetkova & Golikov, 1990
		Apherusa retovskii Gurjanova, 1934	6	Tsvetkova & Golikov, 1990	31	Tsvetkova & Golikov, 1990
		Apherusa tridentata (Bruzelius, 1859)	3	Tsvetkova & Golikov, 1990	11	Tsvetkova & Golikov, 1990
		Cleippides quadricuspis Heller, 1875	28	Gurjanova, 1964	2990	Kamenskaya, 1980
		Halirages caecus Kamenskaya, 1980	2631	Kamenskaya, 1980	3530	Kamenskaya, 1980
		Halirages fulvocinctus (M. Sars, 1858)	5	Gurjanova, 1951	555	Vedenin et al., 2021
		Halirages nilssoni Ohlin, 1895	9	Gurjanova, 1951	54	Gurjanova, 1951
		Halirages qvadridentatus (incl. H.elegans) G.O. Sars, 1877	47	Gurjanova, 1964	2214	Sirenko et al., 2004
		Haliragoides inermis (Sars G.O., 1883)	30	Gurjanova, 1964	556	Sirenko et al., 2004
		Laothoes polylovi Gurjanova, 1946	360	Gorbunov, 1946	465	Vedenin et al., 2021
		Weyprechtia heuglini (Buchholz, 1874)	3	Tsvetkova & Golikov, 1990	20	Vedenin et al., 2015
		Weyprechtia pinguis Krøyer, 1838	1	Tsvetkova & Golikov, 1990	40	Tsvetkova & Golikov, 1990
	Pleustidae	Neopleustes pulchellus (Krøyer, 1846)	20	Gurjanova, 1951	520	Gorbunov, 1946
		Pleustes sibiricus Gurjanova, 1972	3	Gurjanova, 1972	72	Sirenko et al., 2004
		Pleustes tuberculatus Bate, 1858	25	Gurjanova, 1951	520	Gorbunov, 1946
		Pleustomesus medius (Goës, 1866)	25	Gurjanova, 1951	40	Gurjanova, 1951
		Pleusymtes kariana (Stappers, 1911)	57	Gurjanova, 1964	165	Gurjanova, 1964
		Pleusymtes pulchella (Sars, 1876)	34	Gorbunov, 1946	520	Gorbunov, 1946
		Stenopleustes eldingi Gurjanova, 1930	63	Udalov et al., 2020	510	Gorbunov, 1946
		Stenopleustes olrikii (Hansen, 1888)	15	Gurjanova, 1964	162	Gorbunov, 1946
	Epimeriidae	Epimeria loricata G.O. Sars, 1879	73	Gurjanova, 1964	460	Gurjanova, 1964
	Paramphithoidae	Paramphithoe hystrix (Ross, 1835)	34	Udalov et al., 2020	510	Gorbunov, 1946
		Paramphithoe polyacantha (Murdoch, 1885)	24	Vedenin et al., 2021	45	Gorbunov, 1946
	Atylidae	Atylus carinatus (Fabricius, 1793)	2	Vedenin et al., 2021	183	Vedenin et al., 2021
		Nototropis smitti Goës, 1866	30	Gurjanova, 1964	525	Gurjanova, 1964
	Melphidippidae	Melphidippa goesi Stebbing, 1899	10	Gurjanova, 1964	510	Gorbunov, 1946
		Melphidippa macruroides Gurjanova, 1946	30	Gurjanova, 1964	200	Gurjanova, 1951
	Eusiridae	Eusirus cuspidatus Krøyer, 1845	40	Gurjanova, 1951	113	Stebbing, 1906
		Eusirus holmii Hansen, 1887	285	Gurjanova, 1964	2390	Vedenin et al., 2021
		Rhachotropis aculeata (Lepechin, 1780)	20	Gorbunov, 1946	425	Gorbunov, 1946
		Rhachotropis helleri (Boeck, 1871)	81	Gorbunov, 1946	425	Gorbunov, 1946
		Rhachotropis macropus Sars, 1893	100	Hansen, 1887	284	Vedenin et al., 2018
		Rhachotropis lomonosovi Gurjanova, 1934	230	Sirenko et al., 2004	1900	Gorbunov, 1946
		Rhachotropis inflata (Sars G.O., 1882)	44	Gurjanova, 1964	100	Gurjanova, 1964
		Rhachotropis oculata (Hansen, 1887)	12	Gorbunov, 1946	54	Gorbunov, 1946
	Pontogeneiidae	Rozinante fragilis (Goës, 1866)	5	Gurjanova, 1964	471	Vedenin et al., 2021
	Gammaracanthidae	Gammaracanthus loricatus (Sabine, 1824)	0	Gurjanova, 1951	25	Udalov et al., 2020
	Gammaridae	Gammarus setosus Dementieva, 1931	0	Vedenin et al., 2021	3	Vedenin et al., 2021
	Maeridae	Wimvadocus torelli (Goës, 1866)	23	Vedenin et al., 2015	267	Sirenko et al., 2004
	Melitidae	Quasimelita formosa Murdoch, 1866	4	Gurjanova, 1951	70	Gurjanova, 1951
		Quasimelita sp.	2130	Vedenin et al., 2018	2130	Vedenin et al., 2018
		Megamoera dentata (Krøyer, 1842)	17 (?)	Tsvetkova & Golikov, 1990	50	Gurjanova, 1964
	Amathillopsidae	Amathillopsis spinigera Heller, 1875	66	Gurjanova, 1951	1950	Sirenko et al., 2004
	Aoridae	Arctolembos arcticus (Hansen, 1887)	10	Gurjanova, 1951	54	Sirenko et al., 2004
	Photidae	Gammaropsis maculata (Johnston, 1828)	520	Gurjanova, 1964	700	Gurjanova, 1951
		Gammaropsis melanops G.O. Sars, 1883	25	Gurjanova, 1964	64	Sirenko et al., 2004
		Gammaropsis nitida (Stimpson, 1853)	48	Gorbunov, 1946	64	Gorbunov, 1946
		Photis reinhardi Krøyer, 1842	25	Gorbunov, 1946	120	Vedenin et al., 2021
		Photis tenuicornis Sars, 1882	17	Gurjanova, 1964	73	Vedenin et al., 2020
	Corophiidae	Crassicorophium crassicorne (Bruzelius, 1859)	8	Sirenko et al., 2004	64	Gorbunov, 1946
		Goesia depressa (Goës, 1866)	20	Vedenin et al., 2015	42	Sirenko et al., 2004
		Protomedeia fasciata Krøyer, 1842	0	Gurjanova, 1964	520	Gorbunov, 1946
		Protomedeia grandimana Brüggen, 1906	10	Gurjanova, 1951	42	Sirenko et al., 2004
	Ischyroceridae	Ericthonius brasiliensis (Dana, 1853)	95	Gurjanova, 1964	225	Gurjanova, 1964
		Ericthonius megalops (Sars G.O., 1879)	10	Gurjanova, 1964	270	Gurjanova, 1964
		Ericthonius rubricornis (incl. I.hunteri) (Stimpson, 1853)	9	Sirenko et al., 2004	69	Gorbunov, 1946
		Ericthonius stephenseni A.Myers, McGrath, 1984	50	Lyubina, 2000	90	Lyubina, 2000
		Ericthonius tolli Bruggen, 1909	31	Tsvetkova & Golikov, 1990	54	Gorbunov, 1946
		Ischyrocerus albanovi Gurjanova, 1946	140	Gurjanova, 1946	536	Gurjanova, 1946
		Ischyrocerus anguipes Krøyer, 1838	0	Lyubina, 2000	10	Lyubina, 2000
		Ischyrocerus brevicornis (Sars G.O., 1879)	54	Gurjanova, 1964	570	Gorbunov, 1946
		Ischyrocerus brusilovi Gurjanova, 1933	32	Gurjanova, 1964	1026	Vedenin et al., 2018
		Ischyrocerus cf. tenuicornis	191	Vedenin et al., 2018	1991	Vedenin et al., 2018
		Ischyrocerus commensalis Chevreux, 1900	39	Gurjanova, 1964	100	Gurjanova, 1964
		Ischyrocerus enigmaticus Gurjanova, 1934	45	Gurjanova, 1964	74	Gurjanova, 1964
		Ischyrocerus laptevi Gurjanova, 1946	20	Gurjanova, 1964	55	Gurjanova, 1964
		Ischyrocerus latipes Krøyer, 1842	10	Gurjanova, 1964	62	Udalov et al., 2020
		Ischyrocerus megalops Sars, 1894	260	Gurjanova, 1964	472	Vedenin et al., 2021
		Ischyrocerus tuberculatus (Hoeck, 1882)	41	Gurjanova, 1964	450	Gurjanova, 1964
	Unciolidae	Neohela monstrosa (Boeck, 1861)	59	Gorbunov, 1946	2110	Sirenko et al., 2004
		Unciola leucopis (Krøyer, 1845)	30	Gurjanova, 1964	472	Vedenin et al., 2021
		Unciola petalocera (Sars, 1876)	74	Gurjanova, 1964	698	Gorbunov, 1946
	Dulichiidae	Dyopedos bispinis (Gurjanova, 1930)	5	Tsvetkova & Golikov, 1990	75	Gurjanova, 1964
		Dyopedos knipowitschi (Gurjanova, 1933)	32	Gorbunov, 1946	410	Gurjanova, 1964
		Dulichia spinosissima Krøyer, 1845	12	Gurjanova, 1951	64	Gurjanova, 1951
		Dulichiopsis macera (Sars G.O., 1879)	54	Gorbunov, 1946	2130	Laubitz, 1976
		Paradulichia typica Boeck, 1870	33	Laubitz, 1976	1079	Laubitz, 1976
Tanaidacea	Sphyrapodidae	Pseudosphyrapus anomalus (Sars, 1869)	37	Sirenko et al., 2004	1216	Vedenin et al., 2018
		Pseudosphyrapus serratus (Sars, 1882)	1991	Vedenin et al., 2018	3236	Vedenin et al., 2018
	Akanthophoreidae	Akanthophoreus gracilis (Krøyer, 1842)	34	Sirenko et al., 2004	2130	Vedenin et al., 2018
		Chauliopleona hastata (Hansen, 1913)	101	Vedenin et al., 2018	3236	Vedenin et al., 2018
	Cryptocopidae	Cryptocopoides arcticus (Hansen, 1887)	40	Sirenko et al., 2004	3344	Sirenko et al., 2004
	Pseudotanaidae	Pseudotanais affinis Hansen, 1887	54	Sirenko et al., 2004	3054	Vedenin et al., 2018
		Pseudotanais forcipatus (Lilljeborg, 1864)	1840	Sirenko et al., 2004	3344	Sirenko et al., 2004
	Typhlotanaidae	Typhlotanais finmarchicus Sars, 1882	49	Sirenko et al., 2004	3510	Sirenko et al., 2004
		Meromonakantha irregularis (Hansen, 1913)	580	Sirenko et al., 2004	2130	Vedenin et al., 2018
ECHINODERMATA
Crinoidea	Bathycrinidae	Bathycrinus carpenterii (Danielssen & Koren, 1877)	520	Gorbunov, 1946	3576	Rybakova et al., 2019
	Antedonidae	Heliometra glacialis (Owen, 1833 ex Leach MS)	22	Smirnov & Smirnov, 1994	830	Sirenko et al., 2004
		Poliometra prolixa (Sladen, 1881)	48	Vedenin et al., 2021	1900	Gorbunov, 1946
Echinoidea	Strongylocentrotidae	Strongylocentrotus pallidus (Sars G.O., 1872)	3	Vedenin et al., 2021	1037	Smirnov & Smirnov, 1990
	Pourtalesiidae	Pourtalesia jeffreysi Thomson, 1873	292	Baranova, 1964	3042	Sirenko et al., 2004
Holothuroidea	Cucumariidae	Ocnus glacialis (Ljungman, 1879)	11	Smirnov & Smirnov, 1990	137	Amisimova, 2003
		Ekmania barthii (Troschel, 1846)	11	Smirnov & Smirnov, 1994	87	Sirenko et al., 2004
Holothuroidea	Phyllophoridae	Pentamera calcigera Stimpson, 1851	14	Smirnov & Smirnov, 1994	170	Amisimova, 2003
	Psolidae	Psolus peronii Bell, 1883	12	Smirnov & Smirnov, 1994	54	Smirnov & Smirnov, 1994
		Psolus phantapus (Strussenfelt, 1765)	12	Smirnov & Smirnov, 1994	360	Gorbunov, 1946
	Elpidiidae	Elpidia glacialis Théel, 1876	73	Rogacheva, 2007	610	Rogacheva, 2007
		Elpidia belyaevi Rogacheva, 2007	750	Rogacheva, 2007	2222	Rogacheva, 2007
		Elpidia heckeri Baranova, 1989	1700	Rogacheva, 2007	4380	Rybakova et al., 2019
		Kolga hyalina Danielssen & Koren, 1879	1510	Gorbunov, 1946	4380	Rybakova et al., 2019
	Myriotrochidae	Myriotrochus rinkii Steenstrup, 1851	5	Smirnov & Smirnov, 1994	472	Vedenin et al., 2021
		Myriotrochus eurycyclus Heding, 1935	20	Smirnov & Smirnov, 1994	1867	Vedenin et al., 2021
		Myriotrochus theeli Östergren, 1905	986	Sirenko et al., 2004	2784	Sirenko et al., 2004
		Trochoderma elegans Théel, 1877	30	Sirenko et al., 2004	376	Vedenin et al., 2021
	Moldapiidae	Molpadia borealis Sars M, 1859	50	Grieg, 1928	1016	Sirenko et al., 2004
	Eupyrgidae	Eupyrgus scaber Lütken, 1857	14	Smirnov & Smirnov, 1994	465	Vedenin et al., 2021
Asteroidea	Astropectinidae	Bathybiaster vexillifer (Wyville Thomson, 1873)	320	Sirenko et al., 2004	2330	Sirenko et al., 2004
	Ctenodiscidae	Ctenodiscus crispatus (Bruzelius, 1805)	22	Smirnov & Smirnov, 1994	472	Vedenin et al., 2021
	Benthopectinidae	Pontaster tenuispinus (Düben & Koren, 1846)	19	Smirnov & Smirnov, 1990	2300	Sirenko et al., 2004
	Poraniidae	Poraniomorpha bidens Mortensen, 1932	53	Djakonov, 1950	520	Djakonov, 1950
		Poraniomorpha tumida (Stuxberg, 1878)	11	Smirnov & Smirnov, 1990	556	Sirenko et al., 2004
		Tylaster willei Danielssen & Koren, 1881	79	Djakonov, 1950	3576	Rybakova et al., 2019
	Leilasteridae	Leilaster radians (Perrier, 1881)	85	Djakonov, 1950	360	Sirenko et al., 2004
	Echinasteridae	Henricia eschrichti (Müller & Troschel, 1842)	23	Djakonov, 1950	520	Djakonov, 1950
		Henricia perforata (O.F. Müller, 1776)	20	Smirnov & Smirnov, 1990	520	Djakonov, 1950
	Solasteridae	Crossaster papposus (Linnaeus, 1767)	4	Smirnov & Smirnov, 1994	1073	Smirnov & Smirnov, 1990
		Solaster syrtensis Verrill, 1894	27	Smirnov & Smirnov, 1990	472	Vedenin et al., 2021
		Lophaster furcifer (Düben & Koren, 1846)	27	Smirnov & Smirnov, 1990	1073	Smirnov & Smirnov, 1990
	Pterasteridae	Pteraster militaris (O.F. Müller, 1776)	33	Sirenko et al., 2004	800	Sirenko et al., 2004
		Pteraster pulvillus M. Sars, 1861	40	Smirnov & Smirnov, 1990	360	Sirenko et al., 2004
		Pteraster obscurus (Perrier, 1891)	10	Smirnov & Smirnov, 1994	39	Sirenko et al., 2004
		Hymenaster pellucidus Thomson, 1873	44	Gorbunov, 1946	1300	Baranova, 1964
	Asteriidae	Leptasterias groenlandica (Steenstrup, 1857)	3	Vedenin et al., 2021	66	Vedenin et al., 2021
		Icasterias panopla (Stuxberg, 1879)	60	Vedenin et al., 2021	1073	Smirnov & Smirnov, 1990
		Urasterias lincki (Müller & Troschel, 1842)	23	Udalov et al., 2020	376	Prishchepa, 2008
Ophiuroidea	Gorgonocephalidae	Gorgonocephalus arcticus Leach, 1819 (incl. G. eucnemis)	20	Smirnov & Smirnov, 1994	1993	Sirenko et al., 2004
	Ophioscolecidae	Ophioscolex glacialis Müller & Troschel, 1842	49	Smirnov & Smirnov, 1990	2500	Gorbunov, 1946
	Ophiacanthidae	Ophiacantha bidentata (Bruzelius, 1805)	2	Vedenin et al., 2021	2985	Sirenko et al., 2004
	Amphilepidida inc.sedis	Ophiopus arcticus Ljungman, 1867	205	Amisimova, 2003	615	Vedenin et al., 2021
	Ophiopholidae	Ophiopholis aculeata (Linnaeus, 1767)	130	Baranova, 1964	1073	Sirenko et al., 2004
	Amphiuridae	Amphiura sundevalli (Müller & Troschel, 1842)	24	Smirnov & Smirnov, 1994	175	Amisimova, 2003
	Ophiuridae	Ophiocten sericeum (Forbes, 1852)	3	Vedenin et al., 2021	3028	Smirnov & Smirnov, 2006
		Ophiura robusta (Ayres, 1852)	21	Amisimova, 2003	556	Sirenko et al., 2004
		Ophiura sarsii Lütken, 1855	20	Smirnov & Smirnov, 1990	555	Vedenin et al., 2021
	Ophiopyrgidae	Stegophiura nodosa (Lütken, 1855)	4	Smirnov & Smirnov, 1994	174	Amisimova, 2003
		Ophiopleura borealis Danielssen & Koren, 1877	12	Smirnov & Smirnov, 1990	2330	Sirenko et al., 2004
	Ophioleucidae	Ophiostriatus striatus (Mortensen, 1933)	698	Gorbunov, 1946	4048	Rybakova et al., 2019

## Sheet: List of references
References:
1. Averincev V.G. (1977). Polychaete worms of the Franz Joseph Land shelf. Issledovaniya fauny morei, 14(22):140-184. [In Russian]
2. Averincev V.G. (1980). Chauvinelia arctica, sp. n. (Acrocirridae, Polychaeta) from the Canadian plain. Issledovaniya fauny morei. Zoologicheskii Institut Akademii Nauk USSR, 25: 57-62. [In Russian]
3. Averincev V.G. (1990). The polychaetous fauna of the Laptev Sea. In: Golikov A.N. (Ed.) Ecosystems of the New Siberian shoal and the fauna of the Laptev Sea and adjacent waters. Issledovaniya fauny morei, Vol. 37. Nauka, Leningrad, pp. 147-186. [In Russian]
4. Anisimova N.A. (2003). Echinoderms of the southern part of the Kara Sea. In: Matishov G.G. (Ed.) Fauna of the invertebrates of the Barents, the Kara and the White Seas. KSC RAS, Apatity, pp. 111–130. [In Russian]
5. Annenkova N.P. (1946). New species of polychaetes worms from the Arctic Ocean. In: Gorbunov G.P., Uschakov P.V. (Eds.) Proceedings of the drifting expedition of Glavsevmorput on ice-breaker “G. Sedov” in 1937-1940. Glavsevmorput, Moscow-Leningrad, pp. 185-188. [In Russian]
6. Annenkova N.P. (1952). New species of polychaete worms. Trydy Zoologicheskogo Instituta AS USSR 12, 148-154. [In Russian]
7. Baranova Z.I. (1964). Echinoderms collected by the expedition of the ice-breaker “F. Litke” in 1955. In: Koltun V.M., Balakshin L.L. (Eds.) Scientific Results of High Latitude Oceanographic Expeditions to the Northern Part of the Greenland Sea and Neighboring Areas of the Arctic Ocean in 1955–1958. Proceedings of AARI, 259. Transport, Moscow-Leningrad, pp. 355-372. [In Russian]
8. Bazhin A.G., Stepanov V.G. (2012). Sea urchins fam. Strongylocentrotidae of seas of Russia. KamchatNIRO, Petropavlovsk-Kamchatsky, 196 p. [In Russian]
9. Berge J., Vader W., Johnsen J.R. (2007). Studies on the genus Onisimus Boeck, 1871 (Crustacea, Amphipoda, Uristidae) II. The barentsi and edwardsii groups. Zootaxa, 1410(1), 55-68.
10. Bodil B.A., Ambrose W.G., Bergmann M., Clough L.M., Gebruk A.V., Hasemann, C., Hasemann C., Iken K., Klages M., MacDonald I., Renaud P., Schewe I., Soltwedel T., Włodarska-Kowalczuk M. (2011). Diversity of the arctic deep-sea benthos. Marine Biodiversity, 41(1), 87-107.
11. Bryazgin V.F. (1974). Additions to the fauna of Gammaridea (Amphipoda) of the Barents Sea. Zoologicheskiy Zhurnal, 53: 1417-1420. [In Russian]
12. Buzhinskaya, G.N. (2010) Illustrated keys to Free-living Invertebrates of Eurasian Arctic Seas and Adjacent Deep Waters. Volume 2. KMK Scientific Press LTD, Moscow-St.Petersburg, 186 p. [In Russian]
13. Coleman C.O., Thurston M.H. (2014). A redescription of the type species of Oedicerina Stephensen, 1931 (Crustacea, Amphipoda, Oedicerotidae) and the description of two new species. Zoosystematics and Evolution, 90, 225.
14. Detinova N.N. (1985). Polychaetous worms from the Reykjanes Ridge (the North Atlantic). Trudy Instituta okeanologii im. P.P. Shirshova, 120: 96-136. [In Russian]
15. Djakonov A.M (1950). Sea stars (Asteroids) of the USSR Seas. Analytical tables of the fauna of the USSR. Zoological Institute of the Academy of Sciences, Moscow-Leningrad, 203 p. [In Russian]
16. Gorbunov G.P. (1946). Bottom life of the Novosiberian shoalwaters and the central part of the Arctic Ocean. In: Gorbunov G.P., Uschakov P.V. (Eds.) Proceedings of the drifting expedition of Glavsevmorput on ice-breaker “G. Sedov” in 1937-1940. Glavsevmorput, Moscow-Leningrad, pp. 30-138. [In Russian]
17. Grieg J.A. (1928). Echinodermata from the Siberian Arctic Ocean. In: Sverdrup H.U. (Ed.) The Norwegian North Polar Expedition with the "Maud" 1918-1925: scientific results. Vol. 4-5. Bergen, Geophysical Institute, pp. 1-16.
18. Gurjanova E.F. (1932). The Isopods from the Arctic. Analytical tables of the fauna of the USSR. Zoological Institute of the Academy of Sciences, Leningrad, 181 pp. [In Russian]
19. Gurjanova E.F. (1946). New species of Isopoda and Amphipoda from the Arctic Ocean. In: Gorbunov G.P., Uschakov P.V. (Eds.) Proceedings of the drifting expedition of Glavsevmorput on ice-breaker “G. Sedov” in 1937-1940. Glavsevmorput, Moscow-Leningrad, pp. 293-300. [In Russian]
20. Gurjanova E.F. (1951). Amphipods of the seas of USSR and adjacent waters (Amphipoda, Gammaridea). Izdadelstvo Akademii Nauk SSSR, Moscow-Leningrad. 1031 p. [In Russian]
21. Gurjanova E.F. (1964). Amphipoda and Isopoda faunas of a depression of the Arctic Basin (the Nansen Basin). In: Koltun V.M., Balakshin L.L. (Eds.) Scientific Results of High Latitude Oceanographic Expeditions to the Northern Part of the Greenland Sea and Neighboring Areas of the Arctic Ocean in 1955–1958. Proceedings of AARI, 259. Transport, Moscow-Leningrad, pp. 255-315. [In Russian]
22. Hansen H.J. (1887). Oversigt over de paa Dijmphna-Togtet indsamlede Krebsdyr. In: Lütken C.F. (Ed.) Dijmphna-Togtets Zoologisk-Botaniske Udbytte. Kjøbenhavn, I Kommission hos H. Hagerup, pp. 183-286.
23. Holthe T. (1986). Polychaeta Terebellomorpha from the northern Norwegian Sea and the Polar Sea, with descriptions of Mugga bathyalis sp.n. and Ymerana pteropoda gen. and sp.n. Sarsia, 71(3-4): 227-234.
24. Just J. (1978). Taxonomy, biology, and evolution of the Circumarctic genus Acanthonotozoma (Amphipoda), with notes on panoloeopsis. Acta Arctica 20: 1-140.
25. Just J. (1980). Polar sea abyssal and deep bathyal Isopoda (Crustacea). Steenstrupia 6(14): 197-230.
26. Kamenskaya O.E. (1980). Deep sea Amphipoda (Amphipoda, Gammaridea) collected from the drifting station ‘North-Pole 22’. In: Vinogradov M.E., Melnikov I.A. (Eds.) Biology of the Central Arctic basin. Nauka, Moscow, pp. 241-250. [In Russian]
28. Khlebovich V.V. (1964). Polychaete worms from the northern part of the Greenland Sea and from area of Svalbard and Franz-Josef Land. In: Koltun V.M., Balakshin L.L. (Eds.) Scientific Results of High Latitude Oceanographic Expeditions to the Northern Part of the Greenland Sea and Neighboring Areas of the Arctic Ocean in 1955–1958. Proceedings of AARI, 259. Transport, Moscow-Leningrad, pp. 167-…
29. Kirkegaard J.B. (1982). New records of abyssal benthic polychaetes from the Polar Sea. Steenstrupia 8: 253-260.
30. Kolbasov G.A. (2009). Infraclass Cirripedia. In: Vassilenko S.V., Petryashov V.V. (Eds.) Illustrated keys to Free-living Invertebrates of Eurasian Arctic Seas and Adjacent Deep Waters. Volume 1. Alaska Sea Grant College Program, Fairbanks, AK, USA, pp. 49-60.
31. Kongsrud J.A., Bakken T., Oug E. (2011). Deep-water species of the genus Ophelina (Annelida, Opheliidae) in the Nordic Seas, with the description of Ophelina brattegardi sp. nov., Italian Journal of Zoology, 78: 95-111.
32. Kupriyanova E.K., Jirkov I.A. (1997). Serpulidae (Annelida, Polychaeta) of the Arctic Ocean. Sarsia 82: 203-236.
33. Kussakin O.G. (1982). Marine and Brackish-Water Isopod Crustaceans (Isopoda) of Cold and Temperate Waters of the Northern Hemisphere. Vol. II. Suborders Anthuridea, Microcerberidea, Valvifera and Tyloidea. Nauka, Leningrad, 463 pp. [in Russian]
34. Kussakin O.G. (1988). Marine and Brackish-Water Isopod Crustaceans (Isopoda) of Cold and Temperate Waters of the Northern Hemisphere. Vol. III. Suborder Asellota. Part 1. Nauka, Leningrad, 502 pp. [in Russian]
35. Kussakin O.G. (1999). Marine and Brackish-Water Isopod Crustaceans (Isopoda) of Cold and Temperate Waters of the Northern Hemisphere. Vol. III: Suborder Asellota. Part 2. Nauka, Saint-Petersburg, 384 pp. [in Russian]
36. Laubitz D.R. (1977). A revision of the genera Dulichia Krøyer and Paradulichia Boeck (Amphipoda, Podoceridae). Canadian Journal of Zoology, 1977, 55: 942-982.
37. Levenstein R.Y. (1981). Some pecularities of the distribution of the family Polynoidae from the Canada basin of the Arctic Ocean. Trudy Instituta okeanologii im. P.P. Shirshova, 115: 26-36. [In Russian]
38. Lomakina N.B. (1958). Cumacea of the seas of the USSR. Analytical tables of the fauna of the USSR. Zoological Institute of the Academy of Sciences, Leningrad, 303 pp. [In Russian]
39. Lyubina O.S. (2000). Amphipods (Amphipoda, Gammaridea) of the sublittoral zone of the South-Western Kara Sea: species composition and distributional patterns. In: Matishov G.G. (Ed.) Contemporary benthos of the Barents and Kara seas. KSC RAS, Apatity, pp. 167–178. [In Russian]
40. Madsen F.J., Hansen B. (1994). Echinodermata Holothurioidea. Marine Invertebrates of Scandinavia 9. Scandinavian University Press: Oslo, 143 p.
41. Malyutina, M.V., Kussakin, O.G. (1996). Addition to the Polar Sea bathyal and abyssal Isopoda (Crustacea). Part I. Anthuridea, Valvifera, Asellota (Ischnomesidae, Macrostylidae, Nannoniscidae). Zoosystematica Rossica, 4(1): 49-62.
43. Oleröd R. (1980). A taxonomic study of the lysianassid genus Centromedon GO Sars (Crustacea, Amphipoda). Zoologica Scripta, 9(1‐4): 35-52.
44. Parapar J., Moreira J., Helgason G.V. (2011). Taxonomy and distribution of Terebellides (Polychaeta, Trichobranchidae) in Icelandic waters, with the description of a new species. Zootaxa, 2983, 1-20.
45. Petryashov V.V. (2009a). Infraorder Anomura. In: Vassilenko S.V., Petryashov V.V. (Eds.) Illustrated keys to Free-living Invertebrates of Eurasian Arctic Seas and Adjacent Deep Waters. Volume 1. Alaska Sea Grant College Program, Fairbanks, AK, USA, pp. 157-167.
46. Petryashov V.V. (2009b). Order Mysidacea. In: Vassilenko S.V., Petryashov V.V. (Eds.) Illustrated keys to Free-living Invertebrates of Eurasian Arctic Seas and Adjacent Deep Waters. Volume 1. Alaska Sea Grant College Program, Fairbanks, AK, USA, pp. 63-84.
47. Plejel F., Rouse G.W., Nygren A. (2012). A revision of Nereimyra (Psamathini, Hesionidae, Aciculata, Annelida). Zoological Journal of the Linnean Society, 164: 36-51.
48. Plotkin A.S. (2004). Biodiversity and distribution of Polymastiidae (Demospongiae, Hadromerida) in the Arctic area. BMIB-Bollettino dei Musei e degli Istituti Biologici, 68: 535-547.
49. Prishchepa B.F. (2008). The Ecosystem of the Kara Sea. PINRO Press, Murmansk, 261 pp. [In Russian]
51. Rogacheva, A.V. (2007). Revision of the Arctic group of species of the family Elpidiidae (Elasipodida, Holothuroidea). Marine Biology Research, 3(6), 367-396.
52. Rybakova, E., Kremenetskaia, A., Vedenin, A., Boetius, A., Gebruk, A. (2019). Deep-sea megabenthos communities of the Eurasian Central Arctic are influenced by ice-cover and sea-ice algal falls. PloS one, 14(7), e0211009.
53. Rzhavsky A.V. (1988). Jugaria kofiadii sp. n. (Polychaeta, Spirorbidae) from the Arctic Basin. Zoologicheskii Zhurnal, 67: 933-934. [In Russian]
54. Sikorsky A.V., Jirkov I.A., Tsetlin A.B. (1988). The genus Laonice (Polychaeta, Spionidae) in the Arctic Ocean: weighing the taxonomic characters and species composition. Zoologicheskii Zhurnal, 67: 826-838. [In Russian]
55. Sirenko B.I. (2001). List of species of free-living invertebrates of Eurasian Arctic seas and adjacent deep waters. Explorations of the Fauna of the Sea, 51(59), 1-131.
56. Sirenko B.I. (2004). Fauna and ecosystems of the Laptev Sea and adjacent deepwaters of the Arctic Basin. Explorations of the Fauna of the Sea, 54(62), 1-145.
57. Sirenko B.I., Denisenko S.G. (2010). Fauna of the East-Siberian Sea, distribution patterns and structure of bottom communities. Explorations of the fauna of the Seas, 66. Zoological Institute RAS, Saint-Petersburg, pp. 248 [In Russian]
58. Smirnov A.V., Smirnov I.S. (1990). Echinoderms of the Laptev Sea. In: Golikov A.N. (Ed.) Ecosystems of the New Siberian shoal and the fauna of the Laptev Sea and adjacent waters. Issledovaniya fauny morei, Vol. 37. Zoological Institute RAS, Saint-Petersburg, pp. 411-462. [In Russian]
59. Smirnov A.V., Smirnov I.S. (1994). Echinoderms of the East-Siberian Sea. In: Skarlato O.A. (Ed.) Fauna of the East-Siberian Sea. Issledovaniya fauny morei, Vol. 49. Zoological Institute RAS, Saint-Petersburg, pp. 131-182. [In Russian]
60. Smirnov A.V., Smirnov I.S. (2006). New echinoderms findings in the Laptev Sea (1993-1998 rexpeditions). In: Sirenko B.I., Vassilenko S.V. (Eds.) Marine invertebrates of Arctic, Antarctic and Subantarctic. Issledovaniya fauny morei, Vol. 56. Zoological Institute RAS, Saint-Petersburg, pp. 93-147. [In Russian]
61. Smirnov R.V., Zaitseva O.V., Vedenin A.A. (2020). A remarkable pogonophoran from a desalted shallow near the mouth of the Yenisey River in the Kara Sea, with the description of a new species of the genus Galathealinum (Annelida: Pogonophora: Frenulata). Zoosystematica Rossica, 29(1), 138-154.
62. Sokolov, V.I. (2000). Deep-sea shrimps of the genus Bythocaris G.O. Sars in the collections of Russian museums, with the description of a new species (Crustacea: Decapoda: Hippolytidae). Zool. Med. Leiden 74 (24): 403-468.
63. Sokolov V.I. (2002). Description of Bythocarides menshutkinae gen. nov., sp. nov. (Decapoda, Hippolytidae). Crustaceana, 75(2): 137-144.
64. Stebbing, T.R.R. (1893). The Amphipoda collected during the voyages of the Willem Barents in the Arctic Seas in the years 1880-1884. Bijdragen tot de Dierkunde, 17(1), 1-47.
65. Stebbing, T.R.R. (1906). Amphipoda I. Gammaridea. Das Tierreich, 21. Lfg. Friedländer, Berlin, Germany, 806 p.
67. Streltsov V.E. (1973). Polychaete worms of the family Paraonidae Cerruti, 1909 (Polychaeta, Sedentaria). Nauka, Leningrad, 170 p. [In Russian]
68. Svavarsson J. (1987). Eurycopidae (Isopoda, Asellota) from bathyal and abyssal depths in the Norwegian, Greenland, and North Polar Seas. Sarsia, 72(3-4): 183-196.
69. Svavarsson J. (1988). Bathyal and abyssal Asellota (Crustacea, Isopoda) from the Norwegian, Greenland, and North Polar Seas. Sarsia, 73(2): 83-106.
70. Svavarsson J., Stromberg J.O., Brattegard T. (1993). The deep-sea asellote (Isopoda, Crustacea) fauna of the Northern Seas: species composition, distributional patterns and origin. Journal of Biogeography, 537-555.
71. Theel J.H. (1879). Les Annélides polychètes des mers de la Nouvelle-Zemble. Kungliga Svenska Vetenskapsakademiens Handlingar, 16(3): 3-75.
72. Tovar-Hernandez M.A. (2007). On some species of Chone Krøyer, 1856 (Polychaeta: Sabellidae) from world-wide localities. Zootaxa, 1518(1), 31-68.
73. Tsvetkova N.L., Golikov A.A. (1990) Fauna, ecology and role in ecosystems of amphipods (Amphipoda, Gammaridea) at the New Siberian shoals and adjoining deep water part of the Arctic Ocean. In: Golikov A.N. (Ed.) Ecosystems of the New Siberian shoal and the fauna of the Laptev Sea and adjacent waters. Issledovaniya fauny morei, Vol. 37. Nauka, Leningrad, pp. 258-343. [In Russian]
75. Udalov A., Chikina M., Azovsky A., Basin A., Galkin S., Garlitska L., Khusid T., Kondar D., Korsun S., Kremenetskiy V., Makkaveev P., Portnova D., Sapojnikov P., Simakov M., Vedenin A., Mokievsky V. (2020). Integrity of benthic assemblages along the arctic estuarine-coastal system. Ecological Indicators, 107115.
76. d'Udekem d'Acoz, C., Vader, W. (2009). On Liljeborgia fissicornis (M. Sars, 1858) and three related new species from Scandinavia, with a hypothesis on the origin of the group fissicornis. Journal of Natural History, 43(33-34), 2087-2139.
77. Ushakov P.V. (1955). Polychaete worms of the far-eastern seas of the USSR. Zoological Institute, Academy of Sciences of the USSR, Leningrad, 445 p.
78. Uschakov P.V. (1972). Polychaetes of the suborder Phyllodociformia of the Arctic Basin and North-Western part of the Pacific Ocean (Phyllodocidae, Alciopidae, Tomopteridae, Typhloscolecidae and Lacydoniidae families). USSR Fauna, New Series, Ed. 102: Polychaeta (Vol. 1). Nauka, Leningrad, 272 p. [In Russian]
79. Ushakov P.V. (1982). Polychaeta of the subclass Aphroditiformia of the Arctic Basin and North-Western part of the Pacific Ocean (Aphroditidae and Polynoidae families). USSR Fauna, New Series, Ed. 126: Polychaeta (Vol. 2). Nauka, Leningrad, 271 p. [In Russian]
80. Vassilenko S.V. (1988). Hemilamprops canadensis sp. n. from the Arctic Ocean. Zoologicheskiy Zhurnal, 67: 945–949. [In Russian]
81. Vassilenko S.V. (2004a). Regularities of the distribution and biogeographic structure of the cumacean fauna of the Laptev Sea, north-west part of the East-Siberian Sea and adjacent deep-waters of the Arctic in connection with peculiarities of hydrologic regime. Issledovaniya fauny morei, 54(62), 15-57. [In Russian]
82. Vassilenko S.V. (2004b). Caprellidea (Amphipoda) of the Laptev Sea, North-Western part of the East-Siberian Sea and adjacent deeper water of the Arctic Ocean. Issledovaniya fauny morei, 54(62), 5-14. [In Russian]
83. Vassilenko S.V. (2009). Infraorder Caprellidea. In: Vassilenko S.V., Petryashov V.V. (Eds.) Illustrated keys to Free-living Invertebrates of Eurasian Arctic Seas and Adjacent Deep Waters. Volume 1. Alaska Sea Grant College Program, Fairbanks, AK, USA, pp. 99-120.
84. Vedenin A. Galkin S., Kozlovskiy V. (2015). Macrobenthos of the Ob Bay and adjacent Kara Sea shelf. Polar Biology, 38(6), 829-844.
85. Vedenin A., Gusky M., Gebruk A., Kremenetskaia A., Rybakova E., Boetius A. (2018). Spatial distribution of benthic macrofauna in the Central Arctic Ocean. PloS one, 13(10), e0200121.
86. Vedenin A., Mokievsky V., Soltwedel T., Budaeva N. (2019). The temporal variability of the macrofauna at the deep-sea observatory HAUSGARTEN (Fram Strait, Arctic Ocean). Polar Biology, 42(3), 527-540.
87. Vedenin A., Kokarev V., Chikina M., Basin A., Galkin S., Gebruk A. (2020). Fauna associated with shallow-water methane seeps in the Laptev Sea. PeerJ, 8, e9018.
87. Vedenin A., Galkin S., Gebrik A. (2021). List of macrobenthic species: Data from the Siberian Seas and the adjacent area of the deep-sea Central Arctic. Data in Brief. Under review.
89. Zhirkov I.A. (2001). Polychaetes of the Arctic Ocean. Yanus-K, Moscow, p. 632. [In Russian]
