# Supplementary material for: Vertical zonation of the Siberian Arctic benthos: bathymetric boundaries from coastal shoals to deep-sea Central Arctic
Source: PeerJ. 2021 Jun 29;9:e11640. doi: 10.7717/peerj.11640 (PMC8253112; doi:10.7717/peerj.11640)
Supplement: Supplemental Information 2 — The example of the Backus model with the expected number of upper, lower and summarized upper and lower vertical limits; calculation of the expected number of vertical limits for Polychaeta; calculation of the expected number of vertical limits for Isopoda; calculation of the expected number of vertical limits for Amphipoda; calculation of the expected number of vertical limits for Echinodermata. [file peerj-09-11640-s002.xlsx]

## Sheet: Example of the Backus model
Interval (m)	0-199	200-399	400-599	600-799	800-999	1000-1199	1200-1399	1400-1599	1600-1799	1800-1999	2000-2199	2200-2399	2400-2599	2600-2799	2800-2999
k (e.g. presumed as 200)	200	200	200	200	200	200	200	200	200	200	200	200	200	200	200
a(x)up	200	160	128	102.4	81.92	65.536	52.4288	41.943	33.5544	26.8435	21.4748	17.1799	13.7439	10.9951	8.79609
x-1	0	1	2	3	4	5	6	7	8	9	10	10	10	10	10
N (e.g. presumed as 1000)	10000	-	-	-	-	-	-	-	-	-	-	-	-	-	-
SUM x-1	200	360	488	590.4	672.32	737.856	790.285	832.228	865.782	892.626	914.101	931.281	945.024	956.02	964.816
a(x)low	8.79609	10.9951	13.7439	17.1799	21.4748	26.8435	33.5544	41.943	52.4288	65.536	81.92	102.4	128	160	200
x-1	14	13	12	11	10	9	8	7	6	5	4	3	2	1	0
N (e.g. presumed as 1000)	-	-	-	-	-	-	-	-	-	-	-	-	-	-	1000
SUM x-1	964.816	956.02	945.024	931.281	914.101	892.626	865.782	832.228	790.285	737.856	672.32	590.4	488	360	200
a(x)up + a(x)low	208.796	170.995	141.744	119.58	103.395	92.3795	85.9832	83.8861	85.9832	92.3795	103.395	119.58	141.744	170.995	208.796
Backus equation:

## Sheet: Polychaeta calculation
200-m intervals, 0-4400 m depth range																										50-m intervals, 0-800 m depth range
			Upper limits																										Upper limits
x	Depth intervals:		0-199	200-399	400-599	600-799	800-999	1000-1199	1200-1399	1400-1599	1600-1799	1800-1999	2000-2199	2200-2399	2400-2599	2600-2799	2800-2999	3000-3199	3200-3399	3400-3599	3600-3799	3800-3999	4000-4199	4200-4399		x	Depth intervals:		0-45	50-99	100-149	150-199	200-249	250-299	300-349	350-399	400-449	450-499	500-549	550-599	600-649	650-699	700-749	750-799
k	Presumed number of species		55	55	55	55	55	55	55	55	55	55	55	55	55	55	55	55	55	55	55	55	55	55		k	Presumed number of species		40	40	40	40	40	40	40	40	40	40	40	40	40	40	40	40
a(x)			55	36.7771	24.5919	16.444	10.9957	7.35254	4.91645	3.28751	2.19827	1.46993	0.982905	0.657244	0.439482	0.293871	0.196504	0.131397	0.087862	0.0587511	0.0392854	0.0262691	0.0175655	0.0117456		a(x)			40	30.3614	23.0454	17.4923	13.2773	10.078	7.64953	5.80627	4.40717	3.3452	2.53913	1.92729	1.46288	1.11038	0.842819	0.63973
				91.7771	116.369	132.813	143.809	151.161	156.078	159.365	161.563	163.033	164.016	164.674	165.113	165.407	165.603	165.735	165.823	165.881	165.921	165.947	165.965	165.976						70.3614	93.4069	110.899	124.177	134.254	141.904	147.71	152.117	155.463	158.002	159.929	161.392	162.502	163.345	163.985
			Lower limits
x	Depth intervals:		0-199	200-399	400-599	600-799	800-999	1000-1199	1200-1399	1400-1599	1600-1799	1800-1999	2000-2199	2200-2399	2400-2599	2600-2799	2800-2999	3000-3199	3200-3399	3400-3599	3600-3799	3800-3999	4000-4199	4200-4399
k	Presumed number of species		55	55	55	55	55	55	55	55	55	55	55	55	55	55	55	55	55	55	55	55	55	55
a(x)			0.0117456	0.0175655	0.0262691	0.0392854	0.0587511	0.087862	0.131397	0.196504	0.293871	0.439482	0.657244	0.982905	1.46993	2.19827	3.28751	4.91645	7.35254	10.9957	16.444	24.5919	36.7771	55
			165.976	165.965	165.947	165.921	165.881	165.823	165.735	165.603	165.407	165.113	164.674	164.016	163.033	161.563	159.365	156.078	151.161	143.809	132.813	116.369	91.7771
			Upper + Lower																										Total
			55.0117	36.7947	24.6182	16.4833	11.0544	7.4404	5.04785	3.48401	2.49214	1.90941	1.64015	1.64015	1.90941	2.49214	3.48401	5.04785	7.4404	11.0544	16.4833	24.6182	36.7947	55.0117					40	30.36	23.05	17.49	13.28	10.08	7.65	5.806	4.407	3.345	2.539	1.927	1.463	1.11	0.843	0.64
Depth interval (m)			0-199	200-399	400-599	600-799	800-999	1000-1199	1200-1399	1400-1599	1600-1799	1800-1999	2000-2199	2200-2399	2400-2599	2600-2799	2800-2999	3000-3199	3200-3399	3400-3599	3600-3799	3800-3999	4000-4199	4200-4399		Depth interval (m)			0-45	50-99	100-149	150-199	200-249	250-299	300-349	350-399	400-449	450-499	500-549	550-599	600-649	650-699	700-749	750-799
Observed			183	22	40	9	13	16	6	4	2	5	2	5	2	2	3	2	5	1	0	2	1	8		Observed			118	44	10	11	4	6	4	8	4	15	8	13	0	2	6	1
Estimated			55	36.8	24.6	16.5	11.1	7.44	5.05	3.48	2.49	1.91	1.64	1.64	1.91	2.49	3.48	5.05	7.44	11.1	16.5	24.6	36.8	55		Estimated			40	30.36	23.05	17.49	13.28	10.08	7.65	5.806	4.407	3.345	2.539	1.927	1.463	1.11	0.843	0.64
Chi Sq			297.891	5.95217	9.64065	3.40909	0.325225	9.8486	0.178713	0.0777011	0.0964257	4.99901	0.0790244	6.8839	0.00424084	0.0964257	0.0662069	1.84208	0.800215	9.19009	16.5	20.7626	34.8272	40.1636		Chi Sq			152.1	6.12812	7.38839	2.40824	6.48482	1.65143	1.7415	0.82908	0.0375877	40.6096	11.7458	63.6281	1.463	0.713604	31.5476	0.2025

## Sheet: Isopoda calculation
200-m intervals, 0-4400 m depth range																										50-m intervals, 0-800 m depth range
			Upper limits																										Upper limits
x	Depth intervals:		0-199	200-399	400-599	600-799	800-999	1000-1199	1200-1399	1400-1599	1600-1799	1800-1999	2000-2199	2200-2399	2400-2599	2600-2799	2800-2999	3000-3199	3200-3399	3400-3599	3600-3799	3800-3999	4000-4199	4200-4399		x	Depth intervals:		0-45	50-99	100-149	150-199	200-249	250-299	300-349	350-399	400-449	450-499	500-549	550-599	600-649	650-699	700-749	750-799
k	Presumed number of species		14	14	14	14	14	14	14	14	14	14	14	14	14	14	14	14	14	14	14	14	14	14		k	Presumed number of species		5	5	5	5	5	5	5	5	5	5	5	5	5	5	5	5
a(x)			14	10.8889	8.46914	6.58711	5.1233	3.98479	3.09928	2.41055	1.87487	1.45824	1.13418	0.882143	0.686111	0.533642	0.415055	0.32282	0.251083	0.195286	0.151889	0.118136	0.0918837	0.0714651		a(x)			5	4.60317	4.23784	3.90151	3.59186	3.30679	3.04435	2.80274	2.5803	2.37551	2.18698	2.01341	1.85361	1.7065	1.57107	1.44638
				24.8889	33.358	39.9451	45.0684	49.0532	52.1525	54.5631	56.4379	57.8962	59.0304	59.9125	60.5986	61.1323	61.5473	61.8701	62.1212	62.3165	62.4684	62.5865	62.6784	62.7499						9.60317	13.841	17.7425	21.3344	24.6412	27.6855	30.4883	33.0686	35.4441	37.6311	39.6445	41.4981	43.2046	44.7756	46.222
			Lower limits
x	Depth intervals:		200-399	400-599	600-799	800-999	1000-1199	1200-1399	1400-1599	1600-1799	1800-1999	2000-2199	2200-2399	2400-2599	2600-2799	2800-2999	3000-3199	3200-3399	3400-3599	3600-3799	3800-3999	4000-4199	4200-4399	4400-4599
k	Presumed number of species		14	14	14	14	14	14	14	14	14	14	14	14	14	14	14	14	14	14	14	14	14	14
a(x)			0.0714651	0.0918837	0.118136	0.151889	0.195286	0.251083	0.32282	0.415055	0.533642	0.686111	0.882143	1.13418	1.45824	1.87487	2.41055	3.09928	3.98479	5.1233	6.58711	8.46914	10.8889	14
			62.7499	62.6784	62.5865	62.4684	62.3165	62.1212	61.8701	61.5473	61.1323	60.5986	59.9125	59.0304	57.8962	56.4379	54.5631	52.1525	49.0532	45.0684	39.9451	33.358	24.8889
			Upper + Lower																										Total
			14.0715	10.9808	8.58727	6.739	5.31859	4.23587	3.4221	2.82561	2.40852	2.14435	2.01633	2.01633	2.14435	2.40852	2.82561	3.4221	4.23587	5.31859	6.739	8.58727	10.9808	14.0715					5	4.519	4.085	3.692	3.337	3.016	2.726	2.464	2.227	2.013	1.819	1.644	1.486	1.343	1.214	1.097
Depth interval (m)			0-199	200-399	400-599	600-799	800-999	1000-1199	1200-1399	1400-1599	1600-1799	1800-1999	2000-2199	2200-2399	2400-2599	2600-2799	2800-2999	3000-3199	3200-3399	3400-3599	3600-3799	3800-3999	4000-4199	4200-4399		Depth interval (m)			0-45	50-99	100-149	150-199	200-249	250-299	300-349	350-399	400-449	450-499	500-549	550-599	600-649	650-699	700-749	750-799
Observed			31	12	14	8	8	8	11	3	4	1	2	3	1	2	1	3	2	2	3	6	0	1		Observed			18	7	3	3	5	5	1	1	0	0	5	9	0	8	0	0
Estimated			14.0715	10.9808	8.58727	6.739	5.31859	4.23588	3.4221	2.82561	2.40852	2.14435	2.01633	2.01633	2.14435	2.40852	2.82561	3.4221	4.23588	5.31859	6.739	8.58727	10.9808	14.0715		Estimated			5	4.519	4.085	3.692	3.337	3.016	2.726	2.464	2.227	2.013	1.819	1.644	1.486	1.343	1.214	1.097
Chi Sq			20.3657	0.0946045	3.41175	0.23596	1.35185	3.34491	16.7805	0.0107632	1.05161	0.610689	0.00013219	0.47989	0.610689	0.06929	1.17951	0.0520648	1.18019	2.07067	2.07451	0.779523	10.9808	12.1425		Chi Sq			33.8	1.36211	0.288182	0.129703	0.828759	1.30512	1.09284	0.869844	2.227	2.013	5.56282	32.9141	1.486	32.9975	1.214	1.097

## Sheet: Amphipoda calculation
200-m intervals, 0-4400 m depth range																										50-m intervals, 0-800 m depth range
			Upper limits																										Upper limits
x	Depth intervals:		0-199	200-399	400-599	600-799	800-999	1000-1199	1200-1399	1400-1599	1600-1799	1800-1999	2000-2199	2200-2399	2400-2599	2600-2799	2800-2999	3000-3199	3200-3399	3400-3599	3600-3799	3800-3999	4000-4199	4200-4399		x	Depth intervals:		0-45	50-99	100-149	150-199	200-249	250-299	300-349	350-399	400-449	450-499	500-549	550-599	600-649	650-699	700-749	750-799
k	Presumed number of species		68	68	68	68	68	68	68	68	68	68	68	68	68	68	68	68	68	68	68	68	68	68		k	Presumed number of species		25	25	25	25	25	25	25	25	25	25	25	25	25	25	25	25
a(x)			68	47.2646	32.8521	22.8344	15.8714	11.0317	7.66778	5.32963	3.70445	2.57484	1.78969	1.24395	0.864631	0.600977	0.417719	0.290343	0.201808	0.14027	0.0974972	0.0677671	0.0471027	0.0327395		a(x)			25	22.1973	19.7088	17.4993	15.5375	13.7956	12.249	10.8758	9.65656	8.57399	7.61278	6.75933	6.00156	5.32874	4.73134	4.20092
				115.265	148.117	170.951	186.822	197.854	205.522	210.852	214.556	217.131	218.921	220.165	221.029	221.63	222.048	222.338	222.54	222.68	222.778	222.846	222.893	222.925						47.1973	66.9061	84.4054	99.943	113.739	125.988	136.863	146.52	155.094	162.707	169.466	175.468	180.796	185.528	189.729
			Lower limits
x	Depth intervals:		200-399	400-599	600-799	800-999	1000-1199	1200-1399	1400-1599	1600-1799	1800-1999	2000-2199	2200-2399	2400-2599	2600-2799	2800-2999	3000-3199	3200-3399	3400-3599	3600-3799	3800-3999	4000-4199	4200-4399	4400-4599
k	Presumed number of species		68	68	68	68	68	68	68	68	68	68	68	68	68	68	68	68	68	68	68	68	68	68
a(x)			0.0327395	0.0471027	0.0677671	0.0974972	0.14027	0.201808	0.290343	0.417719	0.600977	0.864631	1.24395	1.78969	2.57484	3.70445	5.32963	7.66778	11.0317	15.8714	22.8344	32.8521	47.2646	68
			222.925	222.893	222.846	222.778	222.68	222.54	222.338	222.048	221.63	221.029	220.165	218.921	217.131	214.556	210.852	205.522	197.854	186.822	170.951	148.117	115.265
			Upper + Lower																										Total
			68.0327	47.3117	32.9198	22.9319	16.0117	11.2335	7.95813	5.74735	4.30543	3.43947	3.03364	3.03364	3.43947	4.30543	5.74735	7.95813	11.2335	16.0117	22.9319	32.9198	47.3117	68.0327					25	22.1973	19.7088	17.4993	15.5375	13.7956	12.249	10.8758	9.65656	8.57399	7.61278	6.75933	6.00156	5.32874	4.73134	4.20092
Depth interval (m)			0-199	200-399	400-599	600-799	800-999	1000-1199	1200-1399	1400-1599	1600-1799	1800-1999	2000-2199	2200-2399	2400-2599	2600-2799	2800-2999	3000-3199	3200-3399	3400-3599	3600-3799	3800-3999	4000-4199	4200-4399		Depth interval (m)			0-45	50-99	100-149	150-199	200-249	250-299	300-349	350-399	400-449	450-499	500-549	550-599	600-649	650-699	700-749	750-799
Observed			281	38	40	15	9	12	4	2	3	8	4	4	2	2	4	3	3	6	0	1	2	4		Observed			173	76	22	10	11	9	7	11	6	14	14	6	2	10	1	2
Estimated			68	47	33	23	16	11	8	5.7	4.3	3.4	3	3	3.4	4.3	5.7	8	11	16	23	33	47	68		Estimated			25	22.2	19.71	17.5	15.54	13.8	12.25	10.88	9.66	8.57	7.61	6.76	6	5.33	4.73	4.2
Chi Sq			667.191	1.7234	1.48485	2.78261	3.0625	0.0909091	2	2.40175	0.393023	6.22353	0.333333	0.333333	0.576471	1.23023	0.507018	3.125	5.81818	6.25	23	31.0303	43.0851	60.2353		Chi Sq			876.16	130.38	0.266063	3.21429	1.32636	1.66957	2.25	0.00132353	1.38671	3.44048	5.36558	0.0854438	2.66667	4.09173	2.94142	1.15238

## Sheet: Echinodermata calculation
200-m intervals, 0-4400 m depth range																										50-m intervals, 0-800 m depth range
			Upper limits																										Upper limits
x	Depth intervals:		0-199	200-399	400-599	600-799	800-999	1000-1199	1200-1399	1400-1599	1600-1799	1800-1999	2000-2199	2200-2399	2400-2599	2600-2799	2800-2999	3000-3199	3200-3399	3400-3599	3600-3799	3800-3999	4000-4199	4200-4399		x	Depth intervals:		0-45	50-99	100-149	150-199	200-249	250-299	300-349	350-399	400-449	450-499	500-549	550-599	600-649	650-699	700-749	750-799
k	Presumed number of species		13	13	13	13	13	13	13	13	13	13	13	13	13	13	13	13	13	13	13	13	13	13		k	Presumed number of species		9	9	9	9	9	9	9	9	9	9	9	9	9	9	9	9
a(x)			13	9.68627	7.21722	5.37754	4.00679	2.98545	2.22446	1.65744	1.23495	0.920162	0.685611	0.510847	0.380631	0.283608	0.211315	0.157451	0.117316	0.0874121	0.0651306	0.0485287	0.0361586	0.0269417		a(x)			9	7.41176	6.10381	5.02666	4.13961	3.40909	2.80748	2.31205	1.90404	1.56803	1.29132	1.06344	0.875774	0.721225	0.59395	0.489136
				22.6863	29.9035	35.281	39.2878	42.2733	44.4977	46.1552	47.3901	48.3103	48.9959	49.5068	49.8874	50.171	50.3823	50.5398	50.6571	50.7445	50.8096	50.8581	50.8943	50.9212						16.4118	22.5156	27.5422	31.6818	35.0909	37.8984	40.2105	42.1145	43.6825	44.9738	46.0373	46.9131	47.6343	48.2282	48.7174
			Lower limits
x	Depth intervals:		200-399	400-599	600-799	800-999	1000-1199	1200-1399	1400-1599	1600-1799	1800-1999	2000-2199	2200-2399	2400-2599	2600-2799	2800-2999	3000-3199	3200-3399	3400-3599	3600-3799	3800-3999	4000-4199	4200-4399	4400-4599
k	Presumed number of species		13	13	13	13	13	13	13	13	13	13	13	13	13	13	13	13	13	13	13	13	13	13
a(x)			0.0269417	0.0361586	0.0485287	0.0651306	0.0874121	0.117316	0.157451	0.211315	0.283608	0.380631	0.510847	0.685611	0.920162	1.23495	1.65744	2.22446	2.98545	4.00679	5.37754	7.21722	9.68627	13
			50.9212	50.8943	50.8581	50.8096	50.7445	50.6571	50.5398	50.3823	50.171	49.8874	49.5068	48.9959	48.3103	47.3901	46.1552	44.4977	42.2733	39.2878	35.281	29.9035	22.6863
			Upper + Lower																										Total
			13.0269	9.72243	7.26575	5.44267	4.09421	3.10277	2.38191	1.86875	1.51856	1.30079	1.19646	1.19646	1.30079	1.51856	1.86875	2.38191	3.10277	4.09421	5.44267	7.26575	9.72243	13.0269					9	7.41176	6.10381	5.02666	4.13961	3.40909	2.80748	2.31205	1.90404	1.56803	1.29132	1.06344	0.875774	0.721225	0.59395	0.489136
Depth interval (m)			0-199	200-399	400-599	600-799	800-999	1000-1199	1200-1399	1400-1599	1600-1799	1800-1999	2000-2199	2200-2399	2400-2599	2600-2799	2800-2999	3000-3199	3200-3399	3400-3599	3600-3799	3800-3999	4000-4199	4200-4399		Depth interval (m)			0-45	50-99	100-149	150-199	200-249	250-299	300-349	350-399	400-449	450-499	500-549	550-599	600-649	650-699	700-749	750-799
Observed			50	8	11	4	3	6	1	1	1	3	0	4	1	1	2	1	0	2	0	0	1	2		Observed			35	10	2	3	1	1	2	4	0	4	4	3	2	1	0	1
Estimated			13.03	9.72	7.27	5.44	4.09	3.1	2.38	1.87	1.52	1.3	1.2	1.2	1.3	1.52	1.87	2.38	3.1	4.09	5.44	7.27	9.72	13.03		Estimated			9	7.41	6.1	5.03	4.14	3.41	2.81	2.31	1.9	1.57	1.29	1.06	0.88	0.72	0.59	0.49
Chi Sq			104.895	0.304362	1.91374	0.381176	0.290489	2.7129	0.800168	0.404759	0.177895	2.22308	1.2	6.53333	0.0692308	0.177895	0.00903743	0.800168	3.1	1.068	5.44	7.27	7.82288	9.33698		Chi Sq			75.1111	0.905277	2.75574	0.819264	2.38155	1.70326	0.233488	1.23641	1.9	3.76108	5.6931	3.55057	1.42545	0.108889	0.59	0.530816
