# Supplementary material for: Vertical zonation of the Siberian Arctic benthos: bathymetric boundaries from coastal shoals to deep-sea Central Arctic
Source: PeerJ. 2021 Jun 29;9:e11640. doi: 10.7717/peerj.11640 (PMC8253112; doi:10.7717/peerj.11640)
Supplement: Supplemental Information 3 [file peerj-09-11640-s003.xlsx]

## Sheet: List of stations
Research Vessel	Year	Station number	Latitude	Longitude	Depth (m)	Gear
"Willem Barents"	1881	1	75.8833	54.2167	109.7	?
	1881	2	76.9833	49.6167	?	?
	1881	3	77.0833	63.8833	118.9	?
	1882	1	77.1167	58.9	23.8	?
	1882	2	69.9167	58.9	78.6	?
	1882	3	69.9167	58.9	78.6	?
	1883	1	69.9167	54.7244	104.2	?
	1883	2	69.8083	56.6431	124.4	?
	1883	3	70.2061	57.4764	124.4	?
	1883	4	71.55	64.6	109.7	?
	1883	5	69.7533	54.5739	56.7	?
	1883	6	69.5489	59.1519	27.4	?
	1883	7	69.975	54.7244	104.2	?
	1883	8	71.65	64.9667	142.6	?
	1883	9	70.0167	55.8978	131.7	?
	1883	10	70.0167	63.95	109.7	?
	1883	11	71.0667	62.7167	139	?
	1883	12	71.2167	64.7167	107.9	?
	1883	13	71.3167	63.6	155.4	?
	1883	14	71.0667	64.5833	100.6	?
	1883	15	71.0667	64.0833	100.6	?
	1883	16	71.25	63.6	171.9	?
	1883	17	71.25	64.05	98.8	?
	1883	18	71.05	64.6167	100.6	?
	1883	19	69.5489	59.1519	27.4	?
	1883	20	69.7153	56.8583	43.9	?
	1883	21	69.7533	54.5739	56.7	?
	1883	22	70.02	55.8833	131.7	?
	1883	23	70.2061	56.6431	124.4	?
	1883	24	71.5333	64.6167	0	?
	1883	25	70.8311	49.5789	118.9	?
	1883	26	69.7533	54.5739	56.7	?
	1883	27	69.8083	54.7244	104.2	?
	1883	28	69.8592	57.3967	45.7	?
	1883	29	69.5489	59.1519	27.4	?
«Zarya»	1901	49	75.7	124.683	51	Trawl
	1901	50	77.3383	138.783	38	Trawl
	1901	52	76.6167	147.45	42	Trawl
	1901	53	77.1667	142.8	35	Trawl
	1901	64	74.5667	141.5	35	Trawl
	1901	70	75.3333	151.75	17	Trawl
	1901	74	74.4167	138.283	18	Trawl
	1901	78	75.4167	139	4	Trawl
"Vaygach"	1912	141	69.7667	177.333	22	Trawl
	1912	142	69.9	176.133	13	Trawl
	1912	143	70.1333	170.633	22	Trawl
	1912	144	70.6167	170.917	25	Trawl
	1912	148	70.1167	177.283	48	Trawl
	1912	149	70.4167	178.217	50	Trawl, Dredge
	1912	151	71.4667	179.433	30	Trawl
	1912	165	69.9333	176.5	22	Trawl
	1912	169	71.0667	161	12	Trawl
	1912	171	70.9333	159.683	7	Trawl
	1912	182	73.33	134.15	18	Trawl
	1912	192	75.17	113.5	43	Trawl
	1912	194	70.1833	176.467	54	Trawl
	1912	218	near Bennett Island		18	Trawl
	1912	219	75.7333	161.7	54	Trawl
	1912	227	76.1	153.017	4	Trawl
	1912	228	76	143.733	?	Trawl
	1912	230	76.31	118.46	64	Trawl
«Taymyr»	1912	17	70	171	18	Trawl
	1912	48	74.8	117.2	15	Trawl
	1912	55	75.05	113.25	33	Trawl
	1912	57	70.1667	177.133	52	Trawl
	1912	72	76.42	127.04	63	Trawl
	1912	90	76.38	149.42	22	Trawl
	1912	100	71.6667	162.533	21	Mops (for echinoderms)
"Maud"	1920	8	73.0833	176.617	42	Trangle Dredge
	1920	9	73.25	175.5	44	Agassiz Trawl
	1920	10	74.6833	166.167	57	Trangle Dredge
	1920	12	75.1167	164.733	58	Trangle Dredge
	1920	13	75.4	164.3	58	Trangle Dredge
	1920	14	75.4833	165.483	64	Trangle Dredge
	1920	15	75.5	164.467	50	Agassiz Trawl
	1920	16	75.5	166.067	68	Agassiz Trawl
	1920	17	75.3833	167.45	73	Agassiz Trawl
	1920	19	75.85	165.167	68	Agassiz Trawl
	1920	20	76.1167	163.983	66	Agassiz Trawl
	1920	22	75.9333	162.95	53	Agassiz Trawl
	1920	24	75.4833	163.667	54	Agassiz Trawl
	1920	26	74.9667	164.033	52	Agassiz Trawl
	1920	27	75.7	154.6	36	Trangle Dredge
	1920	29	76.0833	150.533	34	Agassiz Trawl
	1920	32	76.5667	139	20	Agassiz Trawl
"Polyarnaya Zvezda"	1927	12	73.09	140.1	16	Trawl
«Rusanov»	1932	14	79.4003	101.533	228	Trawl
	1932	18	79.2508	100.067	145	Trawl
	1932	20	77.7675	105.033	189	Trawl
	1932	21	77.9	105.217	206	Trawl
	1932	22	78.0342	105.4	173	Trawl
	1932	32	77.7675	100.317	100	Trawl
«Sibiryakov»	1932	14	77.16	110.52	48	Trawl
1932	1932	17	75.59	117.1	40	Trawl
	1932	21	74.39	124.03	24	Trawl
«Sibiryakov»	1933	1	73.4833	80.5333	21.5	dinghy Dredge
1933	1933	2	73.485	80.4917	11	dinghy Dredge
	1933	3	72.3783	81.0167	7	dinghy Trawl
	1933	4	72.3783	81.0167	7	dinghy Trawl, Dredge
	1933	5	72.4083	80.8583	12	dinghy Trawl
	1933	6	75.77	84.5833	43.2	dinghy Dredge
	1933	7	76.1333	85.4667	48	dinghy Trawl
	1933	8	76.2333	83.6333	58	dinghy Trawl
	1933	9	76.5167	83.8667	54	dinghy Trawl
	1933	10	76	83	52-56	dinghy Trawl
	1933	11	76.2833	83.6667	50	dinghy Trawl
	1933	12	76.2	82.4667	52	dinghy Trawl
	1933	13	Near Islands of Izvestiy TSIK		11	dinghy Trawl, Dredge
	1933	14	75.675	80.7	23	dinghy Dredge
	1933	15	75.675	80.7	23	dinghy Trawl
	1933	16	75.675	80.7	11.7	dinghy Trawl
	1933	17	74.8167	79.1167	11.7	dinghy Trawl
	1933	18	74.4833	80.5833	58-50	dinghy Trawl
	1933	19	74.9667	84.25	35	dinghy Trawl
	1933	20	75.8167	88.0833	23	dinghy Trawl
	1933	21	75.7583	88.4	20	dinghy Trawl
	1933	22	75.6917	89.7333	51	dinghy Trawl
	1933	23	75.9917	91.1667	53	Trawl
	1933	24	75.35	92.5	40	Trawl
	1933	25	76.75	93.6167	60	Trawl
	1933	26	77.1833	96.25	81	Trawl
	1933	27	77.3333	97.4	73	Trawl
	1933	28	Cheluskin Cape		11-13	dinghy Trawl
	1933	29	Cheluskin Cape		7-8	dinghy Dredge
	1933	30	Cheluskin Cape		10	dinghy Trawl
	1933	31	Cheluskin Cape		7	dinghy Trawl
	1933	32	Cheluskin Cape		7-8,5	dinghy Trawl
	1933	33	Cheluskin Cape		15-16	dinghy Trawl
	1933	34	76.1333	115.833	47	Trawl
	1933	35	77.25	98.6667	124	Trawl
	1933	36	76.9667	97.9333	140	Trawl
	1933	37	77.0667	95.3	82-93	Trawl
	1933	38	77.2667	94.9333	92	Trawl
	1933	39	77.2167	96.0667	92	Trawl
	1933	40	76.9833	94.8	53	Trawl
	1933	41	76	86.9	49	Trawl
"Georgiy Sedov"	1934	1	70.845	73.575	178	Trawl
	1934	2	77.1267	73.82	228	Trawl
	1934	3	77.4517	73.975	255	Trawl
	1934	4	77.7883	74.0833	358	Trawl
	1934	5	78.1	74.35	387	Trawl
	1934	6	78.405	74.7033	336	Trawl
	1934	7	78.7167	75.0917	307	Trawl
	1934	8	79.1	74.7333	304	Trawl
	1934	9	79.365	77.87	32	Trawl
	1934	10	79.3267	78.8583	41	Trawl
	1934	11	79.3083	79.3583	27	Trawl
	1934	12	79.2667	80.5167	80	Trawl
	1934	13	78.9967	80.4583	105	Trawl
	1934	14	79	81.85	113	Trawl
	1934	15	79	83.2	115	Trawl
	1934	16	79.025	84.5	198	Trawl
	1934	17	79.0533	85.8	56	Trawl
	1934	18	79.06	86.15	88	Trawl
	1934	19	78.8967	82.175	87	Trawl
	1934	20	78.88	80.575	40	Trawl
	1934	21	78.9033	78.6917	72	Trawl
	1934	22	78.9233	76.9667	115	Trawl
	1934	23	78.945	75.0833	277	Trawl
	1934	25	79.6433	74.7033	49	Trawl
	1934	26	79.95	75.05	159	Trawl
	1934	27	80.1917	75.0333	41	Trawl
	1934	28	80.3067	73.3333	287	Trawl
	1934	29	80.3067	73.3333	570	Trawl
	1934	30	80.7117	71.2833	592	Trawl
	1934	31	80.5617	70.1333	582	Trawl
	1934	32	80.235	69.5667	570	Trawl
	1934	33	79.85	69.8333	554	Trawl
	1934	34	79.5333	69.2667	513	Trawl
	1934	35	79.3917	71.3	526	Trawl
	1934	36	79.3583	72.6667	492	Trawl
	1934	37	79.3267	74.2333	380	Trawl
	1934	38	79.4217	75.8667	47	Trawl
	1934	39	79.9433	77.9333	102	Trawl
	1934	40	78.3667	77.4417	175	Trawl
	1934	41	78.4333	79.0833	98	Trawl
	1934	42	78.4817	80.825	58	Trawl
	1934	43	78.455	82.3833	29	Trawl
	1934	44	78.275	82.65	22	Trawl
	1934	45	77.98	82.0083	150	Trawl
	1934	46	77.6883	83.0833	115	Trawl
	1934	47	77.5333	81.7333	22,1	Trawl
	1934	47а	near Uedineniya Island		16	Trawl
	1934	48	77.45	82.5967	57	Trawl
	1934	49	77.12	83.625	56	Trawl
	1934	50	77.1883	85.3167	32	Trawl
	1934	51	77.45	86.2583	112	Trawl
	1934	52	77.85	87.6417	80	Trawl
	1934	53	77.735	87.4167	102	Trawl
	1934	54	77.15	87.475	56	Trawl
	1934	55	76.9383	88.3	46	Trawl
	1934	56	76.6717	88.775	32	Trawl
	1934	57	76.6783	88.1583	45	Trawl
	1934	58	76.3617	86.2167	39	Trawl
	1934	59	76.4117	84.5667	51	Trawl
	1934	60	76.3633	83.05	55	Trawl
	1934	61	76.1317	82.2	55	Trawl
	1934	62	75.98	81.4	41	Trawl
	1934	63	75.6767	80.4667	42	Trawl
	1934	64	75.33	80.2083	46	Trawl
	1934	65	74.98	80.0167	40	Trawl
	1934	66	74.7183	80.2417	38	Trawl
	1934	67	74.3033	80.2167	40	Trawl
	1934	68	73.98	80.225	38	Trawl
	1934	69	73.6233	80.2667	37	Trawl
	1934	70	75.7	90.3333	?	Trawl
	1934	71	75.6833	90.8667	18,5	Trawl
	1934	72	75.98	88.8667	49	Trawl
	1934	73	76.0467	87.5667	42	Trawl
	1934	74	76.0333	86.2167	58	Trawl
	1934	75	76.13	84.9	50	Trawl
	1934	76	75.9517	83.4333	55	Trawl
	1934	77	75.7217	84.3167	47	Trawl
	1934	78	75.4733	85.0667	39	Trawl
	1934	79	75.505	83.6667	50	Trawl
	1934	80	75.6133	82.1	53	Trawl
	1934	81	75.4217	81.4467	24,5	Trawl
	1934	82	75.5833	80.1917	49	Trawl
	1934	83	75.7483	78.9083	58	Trawl
	1934	84	75.91	77.65	59	Trawl
	1934	85	76.0817	76.35	87	Trawl
	1934	86	76.2967	75.1417	75	Trawl
	1934	87	76.4583	73.8083	98	Trawl
	1934	88	76.6217	72.45	178	Trawl
	1934	89	76.7367	71.0917	368	Trawl
	1934	90	76.8217	69.8417	404	Trawl
	1934	91	near Cape Zhelaniya		13,5	Trawl
	1934	92	76.295	68.7833	97	Trawl
	1934	93	76.0617	68.9917	318	Trawl
	1934	94	75.81	69.1417	279	Trawl
	1934	95	75.08	65.1333	265	Trawl
	1934	96	75.325	64.5083	365	Trawl
	1934	97	75.5167	64.0667	114	Trawl
	1934	98	74.3633	59.2917	48	Trawl
	1934	99	74.2067	59.9833	276	Trawl
	1934	100	74.0167	60.475	315	Trawl
	1934	101	73.9333	58.3333	180	Trawl
	1934	102	73.1583	57.0667	112	Trawl
"Krasin"	1935	8	69.8833	176.517	12	Grab
	1935	9	69.8833	176.517	12	Sigsbee Trawl
	1935	10	70.0667	176.8	45	Grab
	1935	11	70.15	177.617	43	Grab
	1935	31	70.6833	178.35	34	Grab
	1935	32	70.75	178.783	19	Sigsbee Trawl
	1935	33	70.75	178.767	17	Sigsbee Trawl
	1935	34	70.7667	178.783	20	Dredge
	1935	35	71	178.167	31	Grab
	1935	37	71.7167	178.483	33	Sigsbee Trawl
	1935	38	72.0667	178.483	39	Sigsbee Trawl
	1935	39	72.3667	178.483	44	Grab
	1935	40	72.55	178.483	47	Grab
	1935	41	73.0333	178.717	53	Grab
	1935	42	72.75	179.45	48	Dredge
	1935	43	72.5	-179.95	44	Sigsbee Trawl
	1935	44	72.5	-178.75	50	Sigsbee Trawl
	1935	45	72.5	-177.5	61	Sigsbee Trawl
	1935	46	72.5	-176.25	72	Sigsbee Trawl
"Sadko"	1935	33	80.9175	72.4833	520	Trawl
35	1935	34	81.1337	69.5833	570	Trawl
	1935	35	81.184	66.8833	520	Trawl
	1935	39	80.7175	68.1333	542	Trawl
	1935	40	80.7507	69.7667	560	Trawl
	1935	41	80.8838	72.2333	550	Trawl
	1935	42	81.4667	72.6167	628	Trawl
	1935	59	82.6842	87.05	2365	Trawl
	1935	60	82.15	83.1333	698	Trawl
	1935	64	79.9168	70.95	610	Trawl
	1935	32	80.3015	72.7833	360	Trawl
	1935	55	81.5348	83.0842	300	Trawl
	1935	57	81.5173	94.6342	460	Trawl
	1935	58	81.9173	91.4	360	Trawl
	1936	10	80.834	71.7833	586	Trawl
"Sadko"	1937	4	77.7167	102.967	40	Trawl
37	1937	5	77.83	104.117	203	Trawl
	1937	6	77	107.253	101	Trawl
	1937	7	76.995	109.75	46	Trawl
	1937	8	77.3333	111.933	60	Trawl
	1937	9	77.425	115.753	62	Trawl
	1937	10	77.25	118.17	869	Trawl
	1937	11	77.53	117.43	1445	Trawl
	1937	12	77.205	116.32	1542	Trawl
	1937	13	76.8014	143.25	31	Dredge
	1937	14	77.1717	120.833	220	Trawl
	1937	15	76.8917	118.85	80	Trawl
	1937	16	75.9417	121.383	74	Trawl
	1937	17	75.5844	149.483	21	Dredge
	1937	18	76.1	126.408	49	Trawl
	1937	19	76.2172	129.75	51	Trawl
	1937	20	76.4033	131.55	61	Trawl
	1937	21	76.215	133.833	47	Trawl
	1937	22	76.4717	136.617	32	Trawl
	1937	24	77.4445	145.667	45	Trawl
	1937	25	78.3055	145.972	45	Trawl
	1937	26	78.2222	145.889	54	Trawl
	1937	27	77.5025	147.283	41	Trawl
	1937	28	77.4336	149.633	44	Trawl
	1937	29	77.1025	151.551	38	Trawl
	1937	30	77.2172	153.317	56	Trawl
	1937	31	77.25	155.85	64	Trawl
	1937	32	77.1181	156.617	20	Trawl
	1937	33	77.0833	156.667	60	Trawl
	1937	34	near Genriette Island		65	Trawl
	1937	35	76.9683	157.218	65	Trawl
	1937	37	76.7856	158.068	20	Trawl
	1937	38	76.7856	158.068	34	Trawl
	1937	39	South from Janette Island		60	Trawl
	1937	40	76.6839	157.051	61	Trawl
	1937	41	76.5333	155.15	56	Trawl
	1937	42	76.2014	152.8	11	Trawl
	1937	43	76.3167	152.283	37	Trawl
	1937	44	76.5189	151.217	38	Trawl
	1937	45	76.6333	149.717	14.6	Trawl
	1937	46	76.3833	148.417	39	Trawl
	1937	47	76.1181	146.917	38	Trawl
	1937	48	75.9011	145.601	24	Trawl
	1937	50	76.2689	143.217	37	Trawl
	1937	51	76.6689	141.217	20	Trawl
	1937	52	75.8833	134.975	34	Trawl
	1937	53	75.3667	135	40	Trawl
	1937	55	74.4633	135.683	27	Trawl
	1937	56	74	136.583	17.5	Trawl
	1937	57	73.6167	135.733	24	Trawl
	1937	61	71.9667	132.267	19	Trawl
	1937	66	75.3	126.308	37	Trawl
	1937	67	75.4767	126.783	41	Trawl
	1937	71	76.6	118.5	51	Trawl
	1937	72	76.855	116.573	46	Trawl
	1937	73	76.7833	117.4	43	Trawl
	1937	74	76.6333	118.333	46	Trawl
	1937	75	76.5167	118.067	52	Trawl
	1937	77	76.15	120	64	Trawl
	1937	79	76.25	130.667	40	Trawl
	1937	80	76.8583	133.383	41	Trawl
	1937	81	75.6167	131.6	19	Trawl
	1937	81a	75.709	130.783	19	Trawl
	1937	82	76.8	129.683	68	Trawl
	1937	83	77.2667	132.867	50	Trawl
	1937	84	77.6	133.033	59	Trawl
	1937	85	77.6667	137.1	53	Trawl
	1937	86	77.8833	141.367	48	Trawl
	1937	87	78.2167	142.217	57	Trawl
	1937	88	78.1833	147.15	59	Trawl
	1937	89	78.1	149.533	58	Trawl
	1937	90	77.9333	152.967	61	Trawl
	1937	91	78.6833	152.533	73	Trawl
	1937	92	79.0833	151.667	81	Trawl
	1937	93	79.5	150.367	89	Trawl
	1937	94	79.6167	149.833	153	Trawl
	1938	96	79.55	147.46	1180	Trawl
	1938	97	80.3	144.33	2000	Trawl
	1938	98	80.58	142.5	1510	Trawl
	1938	99	81.25	140.05	1630	Trawl
	1938	100	81.1	137.16	2500	Trawl
	1938	101	82.51	137.23	3800	Trawl
«Malygin»	1937	16	75.09	116.59	22	Trawl
	1937	19	76.24	117.28	48	Trawl
	1937	20	75.08	119.36	28	Trawl
	1937	21	74.52	120.32	23	Trawl
"Severny Polyus"	1946	20	71.5667	179.167	32.5	Sigsbee Trawl
	1946	21	71.3183	177.667	32	Sigsbee Trawl
	1946	22	71.1183	176.651	36	Grab
	1946	23	71.1342	174.933	40	Sigsbee Trawl
	1946	24	71.4022	173.668	42.4	Grab
	1946	25	71.8858	173.583	40.2	Sigsbee Trawl
	1946	26	72.1667	172.767	40	Sigsbee Trawl
	1946	27	72.5667	171.867	42.4	Sigsbee Trawl
	1946	28	72.9181	171.667	33.3	Sigsbee Trawl
	1946	29	73.1511	170.133	36	Sigsbee Trawl
	1946	30	73.1686	169.635	33.2	Sigsbee Trawl
	1946	31	72.5833	165.318	32	Sigsbee Trawl
	1946	32	72.1667	170.033	32.5	Sigsbee Trawl
	1946	33	71.95	170.333	46	Sigsbee Trawl
	1946	34	71.95	170.333	45	Sigsbee Trawl
	1946	35	71.7	171.467	43	Grab
	1946	36	71.45	172.633	43	Grab
	1946	37	70.9667	173.083	39.5	Sigsbee Trawl
	1946	38	70.45	172.567	36	Beam-Trawl
	1946	39	70.1667	170.617	41.2	Sigsbee Trawl
SP-2	1950	1	76.3678	-167.65	1239	Trawl
	1950	2	76.7337	-170.3	2245	Trawl
	1950	5	78.48	-169.51	2788	Trawl
	1950	6	78.51	-165.03	1435	Trawl
	1950	9	80.6502	-163.02	3047	Trawl
	1951	11	80.7848	-160.8	3622	Trawl
	1951	12	81.101	-161.6	3255	Trawl
SP-3	1954	3	88.2013	-151.984	3384	Trawl
	1954	4	89.0502	-150.234	1225	Trawl
	1954	5	89.0675	-146.684	1227	Trawl
	1954	6	88.7	-81.83	1741	Trawl
	1954	16	88.5838	-71.55	1418	Trawl
	1954	17	88.2175	-64.9	1368	Trawl
	1955	18	86.834	-27.982	4109	Trawl
SP-4	1954	1	76.15	178.09	1092	Trawl
	1954	2	76.4703	173.17	420	Trawl
	1954	3	80.1342	178.22	1694	Trawl
	1954	4	80.5	176.95	2352	Trawl
	1954	5	79.9015	-177.12	1475	Trawl
	1954	7	80.65	-173.58	3253	Trawl
	1954	8	80.5178	-174.6	2393	Trawl
"Litke"	1955	1	82.017	65.8333	510	Trawl
	1955	2	82.633	64.5667	1563	Trawl
	1955	3	82.734	61.3333	1444	Trawl
	1955	4	83.033	56.6	1240	Trawl
	1955	28	80.533	9.91667	756	Trawl
	1955	29	81.3	9.6	1300	Trawl
	1955	32	81.817	13.0333	2036	Trawl
	1955	35	82.568	22.95	4000	Trawl
	1955	37	82.651	38.5	2892	Trawl
	1955	40	82.067	38.7667	1017	Trawl
	1955	41	82.018	34.9667	1744	Trawl
	1955	49	80.583	13.5833	600	Trawl
	1955	9	82.3333	47.2833	384	Trawl
	1955	10	82.3667	50	386	Trawl
	1955	11	82.368	54.2333	318	Trawl
	1955	12	82.4	58.4167	292	Trawl
	1955	13	82.1833	60.95	323	Trawl
	1955	14	81.8675	60.5333	246	Trawl
	1955	15	81.784	59.75	230	Trawl
	1955	17	81.95	50.2667	360	Trawl
	1955	23	80.95	42	484	Trawl
	1955	26	82	42	418	Trawl
	1955	46	80.9667	17.2833	477	Trawl
T-3 / Alpha-Station /	1958	2	81.4544	-151.733	2505.46	LUBS
Fletcher's Ice Island /	1958	3	81.6436	-150.383	2494.48	Trawl
Bravo Station	1958	4	84.2667	-149.183	1658.72	Trawl
	1958	5	84.3833	-148.85	1775.76	Ekman Grab
	1958	6	84.4667	-148.467	1708.1	Trawl
	1958	7	84.5667	-146.4	2209.19	Trawl
	1958	8	84.5	-145	2298.8	Trawl
	1958	10	85.0167	-138	1828.8	Trawl
	1959	202	71.35	-145.833	2300	Hayword orange peel grab
	1959	203	71.0833	-145.083	1440	Hayword orange peel grab
	1959	204	71.0333	-144.917	1540	Hayword orange peel grab
	1960	206	71.0333	-144.917	1040	Hayword orange peel grab
	1960	207	71.0333	-144.917	850	Hayword orange peel grab
	1960	208	71	-145.283	530	Hayword orange peel grab
	1968	68-5	81.6133	-158.783	3785	minnow-trap
	1968	68-6	81.565	-157.208	3803	minnow-trap
	1968	68-9	81.73	-157.483	3797	minnow-trap
	1969	69-1	84.8817	-110.45	1740	mini-LUBS
	1969	69-2	84.945	-109.15	1384	mini-LUBS
	1969	69-3	85.505	-110.333	1253	mini-LUBS
SP-22	1977	7	83.437	-141.074	2747	Trawl
	1977	10	81.44	-121.46	3467	Trawl
	1977	11	81.5401	-127.02	3400	Trawl
	1977	12	81.5309	-127.22	3410	Trawl
	1977	13	81.46	-127.31	3510	Trawl
	1977	14	81.4203	-126.499	3510	Trawl
	1977	15	81.4203	-126.499	3510	Trawl
	1977	16	~81	~129	3485	Trawl
	1977	18	81.27	-126.31	3480	Trawl
	1977	20	81.1309	-127.269	3540	Trawl
	1977	21	81.0607	-128.229	3550	Trawl
	1977	24	80.27	-129.01	3590	Trawl
	1977	26	~80	~129	2710	Trawl
	1977	27	80.0802	-128.119	2370	Trawl
	1977	28	~80	~129	3270	Trawl
	1977	29	80	-129	2630	Trawl
	1977	30	~80	~129	3180	Trawl
	1977	33	80.0802	-128.119	3285	Trawl
	1977	34	79.2602	-127.379	3290	Trawl
	1977	35	~79	~129	3290	Trawl
	1977	37	~79	~129	3380	Trawl
	1977	38	~79	~129	3380	Trawl
	1977	39	~79	~129	3370	Trawl
	1977	40	~79	~129	3380	Trawl
	1977	41	79.2202	-128.179	3440	Trawl
	1977	42	79.2303	-128.269	3440	Trawl
	1977	43	79.16	-128.23	3400	Trawl
	1977	46	79.01	-127.36	3240	Trawl
	1977	47	79.04	-126.34	3230	Trawl
	1977	48	79.04	-126.34	3200	Trawl
	1977	49	79.0702	-125.489	3200	Trawl
	1977	50	78.45	-126.36	2990	Trawl
	1977	51	78.2	-127.55	2850	Trawl
	1977	53	78.1	-128.01	2810	Trawl
	1977	54	77.057	-129.405	3110	Trawl
	1977	55	77.43	-130	3170	Trawl
	1977	58	73.6	-159.12	1500	Trawl
	1977	60	73.4604	-161.43	300	Trawl
	1977	64	73.5002	-161.58	280	Trawl
	1977	67	73.5104	-162.329	240	Trawl
	1977	69	74.2408	-164.08	420	Trawl
	1977	74	74.3704	-164.25	440	Trawl
	1977	83	74.5201	-169.479	230	Trawl
	1977	90	74.5004	-169.579	220	Trawl
	1977	94	74.5505	-170.19	230	Trawl
	1977	98	74.5905	-170.1	260	Trawl
	1977	103	75.0908	-170.04	300	Trawl
	1977	105	75.1008	-170.05	310	Trawl
	1977	108	75.1308	-170.27	370	Trawl
	1977	111	75.1507	-170.359	390	Trawl
	1977	112	75.15	-171.03	450	Trawl
	1977	115	75.02	-171.28	365	Trawl
	1977	120	74.53	-171.27	330	Trawl
	1977	122	74.55	-171.189	335	Trawl
	1977	128	74.5205	-172.14	325	Trawl
SP-23	1977	a	78.54	161.534	266	Trawl
	1977	b	79.448	161.582	1739	Trawl
	1977	d	79.165	160.558	895	Trawl
	1977	e	79.565	158.567	1833	Trawl
	1977	f	81.459	158.435	2821	Trawl
	1977	g	83.287	151.568	2553	Trawl
Fram I	1979	4	84.3164	-8.21611	3300	?
	1979	10	84.2639	-8.04278	3940	?
	1979	11	84.2633	-8.03889	3970	beam trawl
	1979	12	84.2272	-7.9475	3965	beam trawl
	1979	13	84.1772	-7.81444	3620	bottom hydrophone
	1979	18	83.6689	-6.8225	2300	beam trawl
"Ymer"	1980	MB8	82.3333	25.26	3920	box-corer
	1980	MB9	81.8417	26.5817	3270	epibenthic sledge
	1980	MB10	81.6667	26.0367	2400-2500	epibenthic sledge
	1980	MB11	81.5083	26.1317	850-1020	epibenthic sledge/ box-corer
S.Gagaev diving	1986	A	69.7616	170.583	5-15	Grab
in Chaun Bay	1986	P	69.7131	170.211	25	Grab
	1986	S	69.7714	169.753	10	Grab
	1986	Sh	70.0756	170.43	15	Grab
	1986	M	69.6013	170.149	12	Grab
"Polarstern" ARK VIII/3	1991	2157	81.7553	29.9153	2950	box-corer
	1991	2158	82.776	29.9252	3800	box-corer
	1991	2159	83.9603	30.3697	3950	box-corer
	1991	2161	84.8813	37.9517	4005	box-corer
	1991	2162	85.4495	44.4215	3981	box-corer
	1991	2163	86.2418	59.215	3047	box-corer
	1991	2164	86.3377	59.1757	2035	box-corer
	1991	2165	86.4467	59.9598	1794	box-corer
	1991	2166	86.8602	59.6988	3636	box-corer
	1991	2167	86.945	59.015	4425	box-corer
	1991	2168	87.5103	55.9335	3845	box-corer
	1991	2170	87.5898	60.7658	4226	box-corer
	1991	2171	87.5857	68.9772	4384	box-corer
	1991	2172	87.2572	68.3767	4478	box-corer
	1991	2174	87.4947	90.5002	4427	box-corer
	1991	2175	87.5675	103.566	4413	box-corer
	1991	2176	87.7652	108.749	4364	box-corer
	1991	2177	88.036	134.925	1388	box-corer
	1991	2178	88.005	159.167	4009	box-corer
	1991	2179	87.7463	138.029	1230	box-corer
	1991	2180	87.626	156.676	4005	box-corer
	1991	2181	87.5958	153.059	3112	box-corer
	1991	2182	87.5722	151.12	2609	box-corer
	1991	2183	87.6022	148.829	2031	box-corer
	1991	2184	87.6112	148.14	1654	box-corer
	1991	2185	87.5293	144.166	1073	box-corer
	1991	2186	88.512	139.907	1867	box-corer
	1991	2187	88.7348	126.913	3844	box-corer
	1991	2189	88.7808	144.55	1018	box-corer
	1991	2190	90	0	4273	box-corer
	1991	2191	88.9938	9.0122	4347	box-corer
	1991	2192	88.2603	9.8565	4411	box-corer
	1991	2193	87.5118	11.4753	4337	box-corer
	1991	2194	86.5932	7.4877	4326	box-corer
	1991	2195	86.253	9.6168	3743	box-corer
	1991	2196	85.9618	0.165	3958	box-corer
	1991	2198	85.5647	-9.0575	3838	box-corer
	1991	2199	85.4345	-11.9133	1614	box-corer
	1991	2200	85.3277	-14.022	1072	box-corer
	1991	2201	85.4215	-12.1428	1350	box-corer
	1991	2202	85.1085	-14.3687	1083	box-corer
	1991	2205	84.6437	-6.7668	4318	box-corer
	1991	2209	83.2253	8.5732	4048	box-corer
	1991	2210	83.0453	10.1247	3897	box-corer
	1991	2212	82.0237	15.6723	2531	box-corer
	1991	2213	80.473	8.2052	888	box-corer
	1991	2214	80.2687	6.6268	560	box-corer
	1991	2156	80.0867	30.23	258	box-corer
"Polarstern" ARK-IX/4	1993	PS27/014	81.717	30.348	2828	box-corer
	1993	PS27/016	82.202	34.585	2463	box-corer
	1993	PS27/017	82.487	37.74	2566	box-corer
	1993	PS27/019	82.763	40.243	2993	box-corer
	1993	PS27/020	82.4	40.893	2025	box-corer
	1993	PS27/024	82.16	42.045	1024	box-corer
	1993	PS27/025	82.123	42.538	534	box-corer
	1993	PS27/032	78.707	132.332	2962	box-corer
	1993	PS27/033	79.652	130.535	3429	box-corer
	1993	PS27/034	78.483	133.002	2520	box-corer
	1993	PS27/035	78.392	133.16	2130	box-corer
	1993	PS27/038	78.167	133.395	981	box-corer
	1993	PS27/039	78.098	133.513	517	box-corer
	1993	PS27/047	77.183	126.223	1026	box-corer
	1993	PS27/048	77.135	126.353	552	box-corer
	1993	PS27/050	77.693	125.893	1991	box-corer
	1993	PS27/053	79.223	122.885	3236	box-corer
	1993	PS27/054	79.155	119.782	3054	box-corer
	1993	PS27/062	77.3925	118.191	525	box-corer
	1993	PS27/069	78.702	112.512	577	box-corer
	1993	PS27/070	78.762	112.703	1216	box-corer
	1993	PS27/027	82.023	43.577	286	box-corer
	1993	PS27/031	76.508	133.355	38	box-corer
	1993	PS27/040	78.072	133.608	191	box-corer
	1993	PS27/041	77.91	133.555	73	box-corer
	1993	PS27/043	77.405	133.557	54	box-corer
	1993	PS27/044	77.03	126.413	92	box-corer
	1993	PS27/049	77.083	126.223	284	box-corer
	1993	PS27/064	77.247	118.553	193	box-corer
	1993	PS27/068	78.473	110.788	101	box-corer
	1993	PS27/071	78.582	111.387	235	box-corer
"Ivan Kireev"	1993	1/61	74.9933	114.543	45	Trawl + Grab
	1993	2/Z2	73.665	113.996	9	Trawl + Grab
	1993	3/26	73.9933	115.957	16	Trawl + Grab
	1993	4/27	73.9983	119.86	30	Trawl + Grab
	1993	5/Z3	73.2917	119.832	12	Trawl + Grab
	1993	6/24	73.5017	121.668	13	Trawl + Grab
	1993	7/38	74.33	119.97	34	Trawl + Grab
	1993	8/40	74.5	122.993	16	Trawl + Grab
	1993	9/42	74.5067	127.337	34	Trawl + Grab
	1993	10/30	74	127.505	27	Trawl + Grab
	1993	11/44	74.415	131.04	30	Trawl + Grab
	1993	12/46	74.495	134.02	14	Trawl + Grab
	1993	13/48	74.4967	137.027	23	Trawl + Grab
	1993	14/49	74.5	139.668	24	Trawl + Grab
	1993	15/34	74	137.665	22	Trawl + Grab
	1993	16/23	73.6333	128.663	17	Trawl + Grab
	1993	17/21	73.5	131.673	25	Trawl + Grab
	1993	18/20	73.5	133.5	18	Trawl + Grab
	1993	20/15	73	133.498	18	Trawl + Grab
	1993	21/16	73.0017	131.5	28	Trawl + Grab
	1993	22/Z4	72.0333	130.127	14	Trawl + Grab
	1993	23/5	72	133.002	11	Trawl + Grab
	1993	24/Z5	71.69	137.007	11	Trawl + Grab
	1993	25/1	71.7533	135.66	16	Trawl + Grab
	1993	26/9	72.5	136.667	24	Trawl + Grab
	1993	27/81	76.5267	133.31	37	Trawl + Grab
	1993	28/73a	75.815	134.585	46	Trawl + Grab
	1993	29/82	76.5	137.323	25	Trawl + Grab
	1993	30/50	75	136	31	Trawl + Grab
	1993	31/53	75	129.955	40	Trawl + Grab
	1993	32/56	75.0167	123	32	Trawl + Grab
	1993	33/58	75	119.833	33	Trawl + Grab
	1993	34/65	75.4833	119.9	40	Trawl + Grab
	1993	35/67	75.4833	123.842	44	Trawl + Grab
	1993	37/70	75.31	129.557	44	Trawl + Grab
	1993	38/73	75.3433	135.147	47	Trawl + Grab
	1993	39/84	77.1117	137.225	33	Trawl + Grab
"Professor Multanovskiy"	1994	5/k14	76.6467	96.7183	60	Trawl + Grab
	1994	6/k15	77.0733	99.24	105	Trawl + Grab
	1994	7/1	75.5	114.5	38	Trawl + Grab
	1994	10/13	75.5	126	37	Trawl + Grab
	1994	12/19	75.5	132	18	Trawl + Grab
	1994	14/24	75.9477	136.737	20	Trawl + Grab
	1994	15/41	74	125.983	13.5	Trawl + Grab
	1994	17/45	74.5	127.5	34	Trawl + Grab
	1994	18/62	74.5	136	25	Trawl + Grab
	1994	19/51	74.5	130.5	25	Trawl + Grab
	1994	20/63	74.5	126.583	32	Trawl + Grab
	1994	24/75	72.2167	134	21	Trawl + Grab
	1994	25/77	72.75	134	14	Trawl + Grab
	1994	26/80	73.5	134	14	Trawl + Grab
	1994	27/90	73.8333	120.667	15	Trawl + Grab
	1994	/92	74.5	119.833	34	Trawl + Grab
	1994	28/94	74.5	114.283	36	Trawl + Grab
"Pomor"	1994	1	71.3233	60.0483	120	Grab
	1994	2	71.936	56.1268	175	Grab
	1994	3	72.425	59.4567	157	Grab
	1994	4	71.423	63.294	108	Grab
	1994	5	70.786	61.6755	125	Grab
	1994	6	70.394	65.9303	21	Grab
	1994	7	69.9817	65.1733	44	Grab
	1994	8	70.6733	63.525	170	Grab
	1994	9	71.5883	66.3817	98	Grab
	1994	10	72.1542	67.4208	116	Grab
	1994	11	72.4483	65.5167	110	Grab
	1994	12	72.9033	67.8467	53	Grab
	1994	13	73.4397	66.4767	53	Grab
	1994	14	74.1308	66.0735	150	Grab
	1994	15	73.635	68.93	22	Grab
	1994	16	74.4923	68.9725	44	Grab
	1994	17	75.08	73.3808	36	Grab
	1994	18	75.7683	72.9967	117	Grab
	1994	19	75.9933	76.9442	65	Grab
	1994	20	74.9282	77.0322	35	Grab
	1994	21	74.0462	75.8453	24	Grab
	1994	22	74.3865	83.3765	37	Grab
	1994	23	74.8092	81.5983	40	Grab
	1994	24	75.3283	84.1917	47	Grab
	1994	25	75.7662	83.251	53	Grab
	1994	26	75.58	79.6067	48	Grab
	1994	27	76.2478	79.8112	55	Grab
	1994	28	76.5055	82.1578	59	Grab
	1994	29	77.1635	80.7192	57	Grab
	1994	30	76.8302	77.7612	83	Grab
	1994	31	77.14	73.3267	210	Grab
	1994	32	76.5608	73.213	143	Grab
	1994	33	76.59	69.8617	230	Grab
	1994	34	76.004	67.652	220	Grab
	1994	35	75.4095	70.3145	205	Grab
	1994	36	74.9217	67.1583	143	Grab
	1994	37	75.6113	64.5627	225	Grab
	1994	38	74.9117	64.0818	130	Grab
	1994	39	74.9198	61.0312	135	Grab
	1994	40	74.5573	63.9758	85	Grab
	1994	41	73.745	63.1657	157	Grab
	1994	42	73.9755	62.001	149	Grab
	1994	43	73.9083	58.6083	235	Grab
	1994	44	73.064	57.9725	295	Grab
	1994	45	73.0317	60.6833	110	Grab
	1994	46	73.0022	64.2052	51	Grab
	1994	47	72.4433	62.6433	85	Grab
	1994	48	71.0825	57.088	147	Grab
	1994	49	70.5808	58.9115	175	Grab
	1994	50	69.9867	60.3183	60	Grab
"Polarstern" ARK XI/1	1995	2	77.5233	97.055	151	box-corer
	1995	3	77.7308	126.11	2085	box-corer
	1995	4	78.0083	144.882	54	box-corer
	1995	4	78.01	144.903	54	Trawl
	1995	6	78.9788	147.346	97	box-corer
	1995	7	79.4567	148.112	224	box-corer
	1995	8	79.1485	146.353	102	box-corer
	1995	9	78.656	144.129	77	box-corer
	1995	10	77.9983	140.082	48	box-corer
	1995	10	77.9817	140.072	54	Trawl
	1995	11	77.51	139.995	39	box-corer
	1995	12	77.25	135.008	44	box-corer
	1995	16	75.9977	129.981	53	box-corer
	1995	17	76.885	129.997	62	box-corer
	1995	17	76.8817	129.993	67	Trawl
	1995	18	77.5967	130.028	94	box-corer
	1995	19	77.6208	130.042	276	box-corer
	1995	19	77.62	130.027	360	Trawl
	1995	20	77.7025	130.042	510	box-corer
	1995	21	77.8283	130.248	1330	Trawl
	1995	21	77.85	130.063	1330	box-corer
	1995	22	77.9297	130.041	1695	box-corer
	1995	23	78.1783	129.987	2330	box-corer
	1995	24	79.1733	131.423	3171	box-corer
	1995	25	81.1433	105.843	2746	box-corer
	1995	27	81.17	107.795	3310	Trawl
	1995	27	81.205	107.402	3268	box-corer
	1995	30	80.84	103.615	1850	Trawl
	1995	30	80.798	103.852	1935	box-corer
	1995	31	80.7283	103.285	1175	box-corer
	1995	32	80.63	103.045	532	box-corer
	1995	33	80.4233	102.035	255	box-corer
	1995	33	80.365	101.87	230	Trawl
	1995	36	79.4883	104.487	106	box-corer
	1995	40	78.505	133.802	2300	Trawl
	1995	40	78.4983	133.817	1733	box-corer
	1995	42	78.691	134.665	2086	box-corer
	1995	44	79.0933	135.14	2757	box-corer
	1995	45	79.9865	134.997	3344	box-corer
	1995	46	80.2383	133.77	3510	box-corer
	1995	47	80.925	131.277	3833	box-corer
	1995	48	80.9738	134.477	3628	box-corer
	1995	49	81.0683	136.36	2806	box-corer
	1995	50	81.0417	138.337	2019	box-corer
	1995	51	81.1483	138.91	1838	Trawl
	1995	51	81.1383	138.72	1800	box-corer
	1995	52	81.1827	140.07	1278	box-corer
	1995	53	81.18	141.785	940	Trawl
	1995	55	81.2033	143.408	1590	box-corer
	1995	56	81.2517	144.96	2090	Trawl
	1995	56	81.2187	144.796	2039	box-corer
	1995	57	81.1917	150.322	2538	box-corer
	1995	59	80.501	150.221	2010	box-corer
	1995	60	80.2667	150.325	1580	Trawl
	1995	60	80.2867	150.343	1602	box-corer
	1995	62	80.0533	149.772	940	Trawl
	1995	62	80.0667	149.82	991	box-corer
	1995	64	79.8887	149.808	580	box-corer
	1995	64	79.8183	149.635	320	Trawl
	1995	65	79.4967	148.225	232	box-corer
	1995	66	79.7467	144.02	577	box-corer
	1995	67	79.8167	143.087	986	box-corer
	1995	69	78.3617	135.075	700	Trawl
	1995	69	78.3835	135.041	984	box-corer
	1995	71	78.355	135.247	515	box-corer
	1995	71	78.32	135.34	230	Trawl
	1995	72	78.3262	135.386	214	box-corer
	1995	73	78.2533	135.388	104	box-corer
	1995	75	80.9592	122.678	3578	box-corer
	1995	77	80.1917	119.403	3320	Trawl
	1995	79	78.8122	112.981	1658	box-corer
	1995	80	78.7133	112.723	750	Trawl
	1995	80	78.7602	112.733	1204	box-corer
	1995	81	78.6783	112.67	535	box-corer
	1995	83	77.929	113.501	243	box-corer
	1995	83	77.9483	113.578	300	Trawl
	1995	84	77.8917	113.757	101	box-corer
	1995	88	81.7617	96.5983	1656	box-corer
	1995	89	82.3383	92.8133	2655	box-corer
	1995	90	82.1415	91.3723	1776	box-corer
	1995	91	82.065	90.9383	1580	Trawl
	1995	91	82.0767	91.0318	1138	box-corer
	1995	92	82.0367	90.9633	526	box-corer
	1995	93	81.9617	91.0683	240	box-corer
	1995	94	81.8117	90.7802	90	box-corer
	1995	95	81.17	87.4867	314	box-corer
	1995	95	81.1617	88.8133	150	Trawl
	1995	96	79.5583	86.975	245	box-corer
"Yakov Smirnitskiy"	1995	29	73.445	141.42	?	box-corer
	1995	30	69.96	160.813	10	box-corer
	1995	32	69.7183	162.332	9	box-corer
	1995	33	69.765	170.49	15	box-corer
	1995	34	69.7933	169.855	15	box-corer
	1995	35	70.1417	168	42	box-corer
	1995	37	71.865	159.757	19	box-corer
	1995	38	73	155.587	31	box-corer
	1995	40	72	154.112	17	box-corer
	1995	42	71.0833	153.113	9	box-corer
	1995	44	72.0833	151.2	12	box-corer
	1995	47	73.4983	152.462	20	box-corer
	1995	50	75.0167	153.95	17	box-corer
	1995	52	76	155.037	38	box-corer
	1995	53	76.1317	153.042	30	box-corer
	1995	54	75.9333	146.265	32	box-corer
	1995	55	75.3317	145.798	40	box-corer
	1995	56	74.7217	145.418	16	box-corer
	1995	57	74.5317	141.423	21	box-corer
	1995	58	74.9333	139.818	7	box-corer
"ODEN"	1996	AO 008	87.0567	129.408	3536	box-corer
	1996	AO 009	86.3967	144.18	780	box-corer
	1996	AO 010	86.4267	143.087	969	box-corer
	1996	AO 011	86.815	143.042	1740	box-corer
	1996	AO 017	87.0233	143.783	1950	box-corer
	1996	AO 024	86.4667	130.558	41 70	box-corer
	1996	AO 025	85.4033	143.473	2537	box-corer
	1996	AO 026	85.2083	149.285	1112	box-corer
	1996	AO 027	85.53	156.52	2389	box-corer
	1996	AO 028	85.6567	160.388	3538	box-corer
	1996	AO 032	87.6067	146.85	1217	box-corer
	1996	AO 033	87.17	169.228	3887	box-corer
	1996	AO 035	88.815	178.828	1089	box-corer
	1996	AO 036	88.9933	179.935	2252	box-corer
"Polarstern" ARK-XIV/1	1998	80	73.465	131.643	24	box-corer
	1998	85	73.5617	131.288	23	box-corer
	1998	92	74.592	130.137	34	box-corer
	1998	93	74.5683	130.342	30	box-corer
	1998	94	74.5582	130.431	30	box-corer
	1998	104	75.9622	132.152	34	box-corer
	1998	105	75.9633	132.133	30	box-corer
	1998	106	75.9517	132.074	30	box-corer
	1998	114	77.5995	132.488	50	box-corer
	1998	117	77.8282	132.18	79	box-corer
	1998	125	77.6113	130	100	box-corer
	1998	126	77.5612	130.03	87	box-corer
	1998	134	76.1683	133.247	49	box-corer
	1998	138	75.1517	130.833	44	box-corer
	1998	154	77.2733	120.605	267	box-corer
	1998	158	76.9547	118.592	67	box-corer
	1998	159	76.7667	116.037	57	box-corer
"Ivan Kireev"	2004	25	73.141	134.645	18	Van-Veen Grab
	2004	27	73.849	137.159	21	Van-Veen Grab
	2004	29	74.762	140.001	9	Van-Veen Grab
	2004	30	74.495	140.23	27	Van-Veen Grab
	2004	31	74.327	140.379	10	Van-Veen Grab
	2004	34	74.425	144.013	17	Van-Veen Grab
	2004	36	74.802	146.497	13	Van-Veen Grab
	2004	37	74.164	146.708	15	Van-Veen Grab
	2004	38	73.663	146.872	12	Van-Veen Grab
	2004	39	72.863	146.998	9	Van-Veen Grab
	2004	41	72.734	150.003	15	Van-Veen Grab
	2004	42	72.45	149.999	9	Van-Veen Grab
	2004	43	72.1	150.762	7	Van-Veen Grab
	2004	44	71.75	151.602	11	Van-Veen Grab
	2004	45	71.4	152.245	11	Van-Veen Grab
	2004	46	71.034	153	9	Van-Veen Grab
	2004	47	71.7	153.002	14	Van-Veen Grab
	2004	49	72.367	152.997	9	Van-Veen Grab
	2004	51	73.002	153.007	22	Van-Veen Grab
	2004	53	72.303	156.257	20	Van-Veen Grab
	2004	55	71.502	156.263	12	Van-Veen Grab
	2004	56	71.59	157.845	15	Van-Veen Grab
	2004	58	72.016	159.424	21	Van-Veen Grab
	2004	60	72.513	161.515	23	Van-Veen Grab
	2004	104	70.503	174.632	41	Van-Veen Grab
	2004	105	70.488	173.13	37	Van-Veen Grab
	2004	106	70.483	171.607	31	Van-Veen Grab
	2004	107	70.488	170.121	26	Van-Veen Grab
	2004	108	70.275	168.376	27	Van-Veen Grab
	2004	110	70.835	162.877	18	Van-Veen Grab
	2004	111	73.443	155.082	34	Van-Veen Grab
	2004	112	74.145	153.304	18	Van-Veen Grab
	2004	113	74.564	153.425	14	Van-Veen Grab
	2004	114	75	153.526	16	Van-Veen Grab
"Healy"	2005	2	72.3012	-155.789	817	box-corer
	2005	3	72.3581	-155.319	1852	box-corer
	2005	4	72.5527	-155.46	1945	box-corer
	2005	5	73.364	-153.516	3847	box-corer
	2005	7	74.415	-151.684	3842	box-corer
	2005	8	74.5865	-151.977	3845	box-corer
	2005	9	75.1808	-155.927	3854	box-corer
	2005	11	76.0218	-160.671	1458	box-corer
	2005	12	76.428	-163.482	937	box-corer
	2005	13	75.268	-161.225	2090	box-corer
	2005	15	73.069	-157.167	2570	box-corer
"Professor Boyko"	2007	1	69.8167	62.1333	29	Bottom Fishing Trawl 10x5 m
	2007	2	69.85	64.4	44	Bottom Fishing Trawl 10x5 m
	2007	3	70.1667	64.1167	143	Bottom Fishing Trawl 10x5 m
	2007	6	70.6833	62.95	198	Bottom Fishing Trawl 10x5 m
	2007	7	71.5	60.25	86	Bottom Fishing Trawl 10x5 m
	2007	8	71.9833	58.35	247	Bottom Fishing Trawl 10x5 m
	2007	9	72.8333	58.9167	376	Bottom Fishing Trawl 10x5 m
	2007	10	73.8333	61.1333	88	Bottom Fishing Trawl 10x5 m
	2007	11	75.15	65.15	168	Bottom Fishing Trawl 10x5 m
	2007	12	76.2667	69.4833	132	Bottom Fishing Trawl 10x5 m
	2007	13	77.1833	65.7667	98	Bottom Fishing Trawl 10x5 m
	2007	14	77.8333	66.2667	335	Bottom Fishing Trawl 10x5 m
	2007	15	77.4	67.0333	252	Bottom Fishing Trawl 10x5 m
	2007	16	73.9833	65.1167	185	Bottom Fishing Trawl 10x5 m
	2007	17	72	65.0167	165	Bottom Fishing Trawl 10x5 m
"Fritjof Nansen"	2007	6	79	65.2333	369	Trawl Campelen-1800
	2007	7	79	67.6333	423	Trawl Campelen-1800
	2007	8	79.7167	66.5833	500	Trawl Campelen-1800
	2007	9	80.5333	66.9833	482	Trawl Campelen-1800
	2007	11	81.25	72.9167	559	Trawl Campelen-1800
	2007	12	80.4667	73.05	478	Trawl Campelen-1800
	2007	13	80.4667	70.1333	590	Trawl Campelen-1800
	2007	14	79.6333	70.2333	533	Trawl Campelen-1800
	2007	15	79.6333	73.5	423	Trawl Campelen-1800
	2007	16	78.8167	74.05	383	Trawl Campelen-1800
	2007	18	78.8	70.0667	483	Trawl Campelen-1800
	2007	21	78.1	71.25	369	Trawl Campelen-1800
	2007	22	78.05	74.2	373	Trawl Campelen-1800
	2007	23	77.9333	76.7833	236	Trawl Campelen-1800
	2007	24	77	74.9167	189	Trawl Campelen-1800
	2007	25	76.9333	70.9333	429	Trawl Campelen-1800
	2007	27	75.9667	71.85	201	Trawl Campelen-1800
	2007	28	76	68.4	289	Trawl Campelen-1800
	2007	29	74.5667	67.45	114	Trawl Campelen-1800
	2007	30	74.5	64.5167	102	Trawl Campelen-1800
	2007	31	74.45	61.5333	362	Trawl Campelen-1800
	2007	32	72.9833	57.5833	277	Trawl Campelen-1800
	2007	33	73	60.7667	102	Trawl Campelen-1800
	2007	34	72.9833	63.1	86	Trawl Campelen-1800
	2007	35	71.4667	61.1833	104	Trawl Campelen-1800
	2007	36	69.9333	61.0667	146	Trawl Campelen-1800
"Akademik Mstislav Keldysh"	2007	4983	76.92	70.27	550-555	Trawl, Grab
АМК-54	2007	4990	76.1533	72.4967	110	Trawl + Grab
	2007	4988	76.5883	71.2567	160	Trawl + Grab
	2007	4987	76.6583	71.0483	275	Trawl + Grab
	2007	4985	76.7833	70.6167	465	Trawl + Grab
	2007	4983	76.92	70.27	555	Trawl + Grab
	2007	4968	75.4097	64.3	360	Trawl + Grab
	2007	4974	75.578	64.3372	164	Trawl + Grab
	2007	4975	75.6308	64.0847	69	Trawl + Grab
	2007	4994	71.7335	72.7897	18	Trawl + Grab
	2007	4995	72.1673	73.2442	11	Trawl + Grab
	2007	4996	72.5718	73.7862	20	Trawl + Grab
	2007	4999	72.9565	73.2947	27	Trawl + Grab
	2007	5000	73.753	72.9423	23	Trawl + Grab
	2007	5002	75.1645	72.6087	26	Trawl + Grab
	2007	5003	75.443	72.5155	60	Trawl + Grab
"Akademik Mstislav Keldysh"	2011	5009	73.8466	75.0911	24	Trawl + Grab
АМК-59	2011	5013	71.823	82.9931	26	Trawl + Grab
	2011	5014	71.8635	82.1981	9	Trawl + Grab
	2011	5016	72.5503	80.342	14	Trawl + Grab
	2011	5019	73.1699	79.8608	25	Trawl + Grab
	2011	5020	73.7176	79.3896	29	Trawl + Grab
	2011	5010	74.293	78.6251	33	Trawl + Grab
	2011	5024	74.9486	77.902	34	Trawl + Grab
	2011	5026	75.997	76.6741	63	Trawl + Grab
	2011	5029	75.3663	86.355	53	Grab
	2011	5032	76.5498	80.7481	57	Trawl + Grab
	2011	5033	77.21	78.1277	120	Trawl + Grab
	2011	5034	77.4263	77.5674	220	Trawl + Grab
	2011	5039	78.0074	74.8968	364	Trawl + Grab
	2011	5042	78.4915	72.8047	472	Trawl + Grab
	2011	5051	75.8272	68.985	351	Trawl + Grab
	2011	5054	72.9301	58.3447	376	Trawl + Grab
	2011	5061	71.6692	57.0368	325	Trawl + Grab
"Polarstern" ARK-XXVII/3	2012	229-2	83.9972	31.3178	4008.3	box-corer
	2012	241-1	83.9323	76.7113	3431.8	box-corer
	2012	262-2	82.9762	109.919	3601.4	box-corer
	2012	278-1	82.8827	129.955	4166.9	box-corer
	2012	326-1	81.927	130.917	4038.1	box-corer
	2012	339-1	85.0573	122.736	4351.8	box-corer
	2012	355-1	87.9268	61.0122	4380.7	box-corer
	2012	368-1	88.7865	56.372	4373.8	box-corer
	2012	205-1	81.4802	31.0252	615.2	Trawl
	2012	222-1	84.0377	30.162	4012	Trawl
	2012	249-1	83.9673	77.6813	3469.9	Trawl
	2012	249-2	83.9707	77.6315	3473.1	Trawl
	2012	259-1	82.709	109.578	3575.1	Trawl
	2012	286-1	82.778	129.847	4159.2	Trawl
	2012	332-1	81.9062	130.843	4039.2	Trawl
	2012	346-1	85.0688	122.692	4354.2	Trawl
	2012	359-1	87.8922	59.3887	4380.4	Trawl
	2012	PS80/290-3	79.6643	130.595	3398.4	lander (amphipod-trap)
	2012	PS80/334-1	85.1632	123	4356	lander (amphipod-trap)
	2012	PS80/371-1	88.7628	55.6732	4369	lander (amphipod-trap)
"Professor Shtokman"	2013	125-30	76.3533	88.825	47	Trawl + Grab
ПШ-125	2013	125-32	77.1187	87.6292	149	Trawl + Grab
	2013	125-34	78.015	87.6317	108	Trawl + Grab
	2013	125-47	74.14	60.26	324	Trawl + Grab
	2013	125-51	72.44	57.265	331	Trawl + Grab
	2013	125-58	71.9117	56.955	342	Trawl + Grab
	2013	125-63	71.1217	58.205	247	Trawl + Grab
"Professor Shtokman"	2014	128-04	71.7598	65.7678	157	Trawl + Grab
ПШ-128	2014	128-05	72.4155	65.4802	106	Trawl + Grab
	2014	128-07	73.3351	65.6656	62	Trawl + Grab
	2014	128-08	74.0071	65.2146	174	Trawl + Grab
	2014	128-09	74.702	64.8967	62	Trawl + Grab
	2014	128-10	75.0626	64.5771	259	Trawl + Grab
	2014	128-32	75.8895	89.5337	51	Trawl + Grab
	2014	128-35	77.1945	85.4613	103	Trawl + Grab
	2014	128-37	77.816	84.7815	170	Trawl + Grab
	2014	128-38	77.8818	80.2566	127	Trawl + Grab
	2014	128-44	79.3208	73.1127	472	Trawl + Grab
	2014	128-45	76.6443	71.0895	273	Trawl + Grab
	2014	128-51	75.6809	63.6982	132	Trawl + Grab
	2014	128-55	74.5244	58.3698	149	Trawl + Grab
	2014	128-57	74.3865	58.8719	112	Trawl + Grab
	2014	128-59	74.186	59.1571	112	Trawl + Grab
	2014	128-63	72.5615	55.4209	3	Trawl + Grab
	2014	128-64	72.5463	55.4993	49	Trawl + Grab
	2014	128-69	71.9356	55.8165	149	Trawl + Grab
	2014	128-70	71.3983	57.6728	286	Trawl + Grab
"Akademik Mstislav Keldysh"	2015	5225	78.3747	130.659	2390	Trawl, Grab
АМК-63	2015	5227	78.0908	130.521	2020	Grab
	2015	5199	72.3368	57.8668	334	Trawl + Grab
	2015	5216	71.9915	130.105	10	Grab
	2015	5217	72.3917	130.501	13	Trawl + Grab
	2015	5218	72.6838	130.5	17	Grab
	2015	5220	73.3255	130.488	24	Trawl + Grab
	2015	5215/2	74.2502	130.493	26	Trawl + Grab
	2015	5222	75.8018	130.488	49	Trawl + Grab
	2015	5223	76.4708	130.457	58	Grab
	2015	5224	77.1023	130.493	58	Grab
	2015	5228	77.6547	130.474	90	Trawl + Grab
	2015	seep	76.7715	125.842	72	Trawl + Grab
	2015	5239	78.5908	88.0673	230	Trawl + Grab
	2015	5240	79.2668	87.6528	295	Trawl + Grab
	2015	5241	79.9927	85.5402	324	Trawl + Grab
	2015	5242	74.6707	59.9343	185	Grab
	2015	5243	74.7045	59.7737	142-202	Trawl + Grab
	2015	5244	74.7193	59.6223	160	Grab
	2015	5245	74.6197	60.1502	100	Grab
	2015	5246	74.5763	59.4078	99	Grab
	2015	5247	74.7017	59.1265	104	Grab
	2015	5248	74.622	59.2848	133	Trawl + Grab
	2015	5249	74.5068	59.3932	110	Grab
	2015	5250	74.188	59.15	125	Grab
	2015	5251	74.384	58.8762	112	Grab
	2015	5252	74.4563	58.6413	57	Grab
	2015	5253	74.5193	58.3712	125	Trawl + Grab
	2015	5255	74.3177	58.8693	85	Grab
	2015	5256	74.2092	58.9205	64	Grab
	2015	5257	72.5197	55.542	34	Grab
	2015	5258	72.5397	55.5013	34	Grab
	2015	5259	72.5503	55.4843	53	Trawl + Grab
	2015	5260	72.5567	55.392	28	Grab
	2015	5262	71.9347	55.3252	18	Grab
	2015	5263	71.9238	55.3913	18	Trawl + Grab
	2015	5264	71.9258	55.4755	32	Grab
	2015	5265	70.874	58.2427	214	Trawl + Grab
	2015	5266	70.5928	59.5508	190	Trawl + Grab
